# Supplementary material for: Crossing Wallace’s line: an evolutionarily young gibbon ape leukemia virus like endogenous retrovirus identified from the Philippine flying lemur (Cynocephalus volans)
Source: Sci Rep. 2025 Mar 21;15:9790. doi: 10.1038/s41598-025-94582-1 (PMC11928578; doi:10.1038/s41598-025-94582-1)
Supplement: Supplementary file 1 — Supplementary Information 1. [file 41598_2025_94582_MOESM1_ESM.xlsx]

## Sheet: TableS1
Table S1: Southeast Asia mammalian genomes that were screened using KoRV and GALV reference sequences.
Species	Common Name	Accession Number	Range	KoRV/GalV like sequence
Rhynchomys soricoides	Mount Data shrew rat	GCA_019843965.1	Philippines	N
Cynocephalus volans	Philippine flying lemur	GCA_027409185.1	Philippines	Y
Galeopterus Variegatus	Sanda flying lemur	GCA_000696425.1	Southeast Asia	N
Carlito syrichta	Philippine tarsier	GCA_000164805.2	Philippines	N
Sus cebifrons	Visayan warty pig	GCA_905335845.1	Philippines	N
Cephalopachus bancanus	Horsfield's tarsier	GCA_027257055.1	Borneo, Sumatra, surrounding islands	N
Pygathrix nemaeus	Red-shanked douc	GCA_004024825.1	Indochina	N
Manis pentadactyla	Chinese pangolin	GCA_030020395.1	Southeast Asia, South China	N
Neofelis nebulosa	Clouded leopard	GCA_028018385.1	Southeast Asia, Himalayas, South China, Bhutan, Northeast India	N
R. e. thamin	Burmese Eld's deer	GCA_034234005.1	Myanmar, Thailand	N
R. e. siamensis	Siamese Eld's deer	GCA_034233915.1	Cambodia, Laos, Vietnam, Thailand	N
Tapirus indicus	Malayan tapir	GCA_031878705.1	Southeast Asia	N
Nasalis larvatus	Proboscis monkey	GCA_000772465.1	Borneo	N
Macaca fascicularis	Crab-eating macaque	GCA_012559485.3	Southeast Asia	N
Cynopterus brachyotis	Lesser short-nosed fruit bat	GCA_009793145.1	Southeast Asia	N
Pteropus vampyrus	Large flying fox	GCA_000151845.2	Southeast Asia	N
Eonycteris spelaea	Cave nectar bat	GCA_003508835.1	Southeast Asia	N
Bos gaurus	Gaur	GCA_014182915.2	Southeast Asia, South Asia	N
Manis javanica	Malayan pangolin	GCA_014570535.1	Southeast Asia	N
Helarctos malayanus	Sun bear	GCA_028533245.1	Southeast Asia	N
Paradoxurus hermaphroditus	Asian palm civet	GCA_004024585.1	Southeast Asia	N
Paguma larvata	Masked palm civet	GCA_030068075.1	Southeast Asia	N
Muntiacus muntjak	Southern red muntjac	GCA_008782695.1	Southeast Asia	N
Tragulus kanchil	Lesser mouse-deer	GCA_022376925.1	Southeast Asia	N
Babyrousa celebensis	North Sulawesi babirusa	GCA_028533215.1	Sulawesi, Indonesia	N
Bubalus depressicornis	lowland anoa	GCA_025584935.1	Sulawesi	N
Pongo pygmaeus	Bornean orangutan	GCA_028885625.2	Malaysia	N
Hylobates moloch	Silvery gibbon	GCA_009828535.3	Island of java	N
Capricornis sumatraensis	Sumatran serow	GCA_032405125.2	Sumatra	N
Pongo abelii	Sumatran orangutan	GCA_028885655.2	Sumatra	N
Macaca tonkeana	Tonkean macaque	GCA_963573625.1	Sulawesi	N

## Sheet: TableS2
Table S2: Custom tracks with chromosome coordinates and two conceivable locus designations of CynVolERV-A, B1, B2, and C loci in the mCynVol1.pri Dec. 2022 (GCA_027409185.1) genome sequence assembly. (See also PMID 30153831; DOI: 10.1186/s12977-018-0442-1)
track name="CynVolERV-A loci in mCynVol1.pri Dec. 2022 (GCA_027409185.1)"							track name="CynVolERV-B1 loci in mCynVol1.pri Dec. 2022 (GCA_027409185.1)"							track name="CynVolERV-B2 loci in mCynVol1.pri Dec. 2022 (GCA_027409185.1)"							track name="CynVolERV-C loci in mCynVol1.pri Dec. 2022 (GCA_027409185.1)"
CM050027.1	7884935	7891793	ERV-P(A).1-Cynovolgus-volans_or_ERV-P(A).1-CynVol	1000	+		CM050027.1	7468293	7475058	ERV-P(B1).1-Cynovolgus-volans_or_ERV-P(B1).1-CynVol	1000	-		CM050027.1	46334092	46342752	ERV-P(B2).1-Cynocephalus-volans_or_ERV-P(B2).1-CynVol	1000	+		CM050027.1	23164110	23172379	ERV-P(C).1-Cynocephalus-volans_or_ERV-P(C).1-CynVol	1000	+
CM050027.1	13760756	13769059	ERV-P(A).2-Cynovolgus-volans_or_ERV-P(A).2-CynVol	1000	-		CM050027.1	36234472	36241233	ERV-P(B1).2-Cynovolgus-volans_or_ERV-P(B1).2-CynVol	1000	-		CM050027.1	72201257	72209981	ERV-P(B2).2-Cynocephalus-volans_or_ERV-P(B2).2-CynVol	1000	-		CM050027.1	23297612	23305881	ERV-P(C).2-Cynocephalus-volans_or_ERV-P(C).2-CynVol	1000	-
CM050027.1	50498122	50506878	ERV-P(A).3-Cynovolgus-volans_or_ERV-P(A).3-CynVol	1000	-		CM050027.1	46370724	46377485	ERV-P(B1).3-Cynovolgus-volans_or_ERV-P(B1).3-CynVol	1000	+		CM050027.1	73049932	73058428	ERV-P(B2).3-Cynocephalus-volans_or_ERV-P(B2).3-CynVol	1000	+		CM050033.1	146935095	146943466	ERV-P(C).3-Cynocephalus-volans_or_ERV-P(C).3-CynVol	1000	+
CM050027.1	50922403	50930025	ERV-P(A).4-Cynovolgus-volans_or_ERV-P(A).4-CynVol	1000	+		CM050027.1	47035113	47041183	ERV-P(B1).4-Cynovolgus-volans_or_ERV-P(B1).4-CynVol	1000	+		CM050027.1	73150150	73158395	ERV-P(B2).4-Cynocephalus-volans_or_ERV-P(B2).4-CynVol	1000	+		CM050040.1	82951425	82959789	ERV-P(C).4-Cynocephalus-volans_or_ERV-P(C).4-CynVol	1000	-
CM050027.1	75253281	75262042	ERV-P(A).5-Cynovolgus-volans_or_ERV-P(A).5-CynVol	1000	-		CM050027.1	49729201	49734849	ERV-P(B1).5-Cynovolgus-volans_or_ERV-P(B1).5-CynVol	1000	+		CM050027.1	76823891	76830099	ERV-P(B2).5-Cynocephalus-volans_or_ERV-P(B2).5-CynVol	1000	-		CM050045.1	147379100	147387467	ERV-P(C).5-Cynocephalus-volans_or_ERV-P(C).5-CynVol	1000	-
CM050027.1	84221860	84230153	ERV-P(A).6-Cynovolgus-volans_or_ERV-P(A).6-CynVol	1000	+		CM050027.1	58509377	58516173	ERV-P(B1).6-Cynovolgus-volans_or_ERV-P(B1).6-CynVol	1000	-		CM050027.1	86476062	86482890	ERV-P(B2).6-Cynocephalus-volans_or_ERV-P(B2).6-CynVol	1000	+
CM050027.1	84820990	84829808	ERV-P(A).7-Cynovolgus-volans_or_ERV-P(A).7-CynVol	1000	-		CM050027.1	80226582	80233370	ERV-P(B1).7-Cynovolgus-volans_or_ERV-P(B1).7-CynVol	1000	-		CM050027.1	90391853	90400854	ERV-P(B2).7-Cynocephalus-volans_or_ERV-P(B2).7-CynVol	1000	-
CM050027.1	160626637	160634820	ERV-P(A).8-Cynovolgus-volans_or_ERV-P(A).8-CynVol	1000	+		CM050027.1	88179311	88185565	ERV-P(B1).8-Cynovolgus-volans_or_ERV-P(B1).8-CynVol	1000	+		CM050027.1	127932902	127941554	ERV-P(B2).8-Cynocephalus-volans_or_ERV-P(B2).8-CynVol	1000	-
CM050027.1	197997721	198006065	ERV-P(A).9-Cynovolgus-volans_or_ERV-P(A).9-CynVol	1000	+		CM050027.1	93579930	93586692	ERV-P(B1).9-Cynovolgus-volans_or_ERV-P(B1).9-CynVol	1000	-		CM050027.1	132342068	132350874	ERV-P(B2).9-Cynocephalus-volans_or_ERV-P(B2).9-CynVol	1000	-
CM050027.1	221119458	221127787	ERV-P(A).10-Cynovolgus-volans_or_ERV-P(A).10-CynVol	1000	-		CM050027.1	154725761	154732522	ERV-P(B1).10-Cynovolgus-volans_or_ERV-P(B1).10-CynVol	1000	-		CM050027.1	143485326	143494156	ERV-P(B2).10-Cynocephalus-volans_or_ERV-P(B2).10-CynVol	1000	-
CM050027.1	243904866	243913165	ERV-P(A).11-Cynovolgus-volans_or_ERV-P(A).11-CynVol	1000	-		CM050027.1	184977589	184984153	ERV-P(B1).11-Cynovolgus-volans_or_ERV-P(B1).11-CynVol	1000	+		CM050027.1	154601682	154610242	ERV-P(B2).11-Cynocephalus-volans_or_ERV-P(B2).11-CynVol	1000	-
CM050027.1	247458959	247463357	ERV-P(A).12-Cynovolgus-volans_or_ERV-P(A).12-CynVol	1000	-		CM050027.1	243992845	243999607	ERV-P(B1).12-Cynovolgus-volans_or_ERV-P(B1).12-CynVol	1000	-		CM050027.1	212761205	212769947	ERV-P(B2).12-Cynocephalus-volans_or_ERV-P(B2).12-CynVol	1000	-
CM050027.1	271517698	271525985	ERV-P(A).13-Cynovolgus-volans_or_ERV-P(A).13-CynVol	1000	-		CM050027.1	243992845	243999607	ERV-P(B1).13-Cynovolgus-volans_or_ERV-P(B1).13-CynVol	1000	-		CM050027.1	254753163	254761141	ERV-P(B2).13-Cynocephalus-volans_or_ERV-P(B2).13-CynVol	1000	+
CM050027.1	285007005	285015765	ERV-P(A).14-Cynovolgus-volans_or_ERV-P(A).14-CynVol	1000	-		CM050027.1	245648102	245654997	ERV-P(B1).14-Cynovolgus-volans_or_ERV-P(B1).14-CynVol	1000	-		CM050027.1	254843384	254852183	ERV-P(B2).14-Cynocephalus-volans_or_ERV-P(B2).14-CynVol	1000	-
CM050027.1	285571812	285579999	ERV-P(A).15-Cynovolgus-volans_or_ERV-P(A).15-CynVol	1000	-		CM050027.1	255598983	255605053	ERV-P(B1).15-Cynovolgus-volans_or_ERV-P(B1).15-CynVol	1000	-		CM050027.1	302830213	302837435	ERV-P(B2).15-Cynocephalus-volans_or_ERV-P(B2).15-CynVol	1000	-
CM050028.1	7133958	7142719	ERV-P(A).16-Cynovolgus-volans_or_ERV-P(A).16-CynVol	1000	-		CM050027.1	268782828	268789663	ERV-P(B1).16-Cynovolgus-volans_or_ERV-P(B1).16-CynVol	1000	-		CM050028.1	17423558	17432285	ERV-P(B2).16-Cynocephalus-volans_or_ERV-P(B2).16-CynVol	1000	-
CM050028.1	32162132	32170443	ERV-P(A).17-Cynovolgus-volans_or_ERV-P(A).17-CynVol	1000	+		CM050027.1	273322940	273329701	ERV-P(B1).17-Cynovolgus-volans_or_ERV-P(B1).17-CynVol	1000	+		CM050028.1	22650535	22659475	ERV-P(B2).17-Cynocephalus-volans_or_ERV-P(B2).17-CynVol	1000	+
CM050028.1	58407925	58416313	ERV-P(A).18-Cynovolgus-volans_or_ERV-P(A).18-CynVol	1000	-		CM050028.1	4574993	4581019	ERV-P(B1).18-Cynovolgus-volans_or_ERV-P(B1).18-CynVol	1000	-		CM050028.1	22804989	22813721	ERV-P(B2).18-Cynocephalus-volans_or_ERV-P(B2).18-CynVol	1000	+
CM050028.1	71055488	71064243	ERV-P(A).19-Cynovolgus-volans_or_ERV-P(A).19-CynVol	1000	+		CM050028.1	15919183	15925841	ERV-P(B1).19-Cynovolgus-volans_or_ERV-P(B1).19-CynVol	1000	+		CM050028.1	40098997	40105212	ERV-P(B2).19-Cynocephalus-volans_or_ERV-P(B2).19-CynVol	1000	-
CM050028.1	77170637	77179392	ERV-P(A).20-Cynovolgus-volans_or_ERV-P(A).20-CynVol	1000	+		CM050028.1	40845901	40852733	ERV-P(B1).20-Cynovolgus-volans_or_ERV-P(B1).20-CynVol	1000	+		CM050028.1	42808049	42816819	ERV-P(B2).20-Cynocephalus-volans_or_ERV-P(B2).20-CynVol	1000	-
CM050028.1	82588802	82597143	ERV-P(A).21-Cynovolgus-volans_or_ERV-P(A).21-CynVol	1000	-		CM050028.1	43200653	43206694	ERV-P(B1).21-Cynovolgus-volans_or_ERV-P(B1).21-CynVol	1000	-		CM050028.1	45496017	45504388	ERV-P(B2).21-Cynocephalus-volans_or_ERV-P(B2).21-CynVol	1000	-
CM050028.1	93603918	93612673	ERV-P(A).22-Cynovolgus-volans_or_ERV-P(A).22-CynVol	1000	+		CM050028.1	45156070	45162835	ERV-P(B1).22-Cynovolgus-volans_or_ERV-P(B1).22-CynVol	1000	+		CM050028.1	46977795	46984015	ERV-P(B2).22-Cynocephalus-volans_or_ERV-P(B2).22-CynVol	1000	-
CM050028.1	121831357	121840115	ERV-P(A).23-Cynovolgus-volans_or_ERV-P(A).23-CynVol	1000	+		CM050028.1	48840970	48847866	ERV-P(B1).23-Cynovolgus-volans_or_ERV-P(B1).23-CynVol	1000	-		CM050028.1	49095522	49103572	ERV-P(B2).23-Cynocephalus-volans_or_ERV-P(B2).23-CynVol	1000	+
CM050028.1	125095724	125104481	ERV-P(A).24-Cynovolgus-volans_or_ERV-P(A).24-CynVol	1000	+		CM050028.1	78767954	78774852	ERV-P(B1).24-Cynovolgus-volans_or_ERV-P(B1).24-CynVol	1000	-		CM050028.1	54784659	54791948	ERV-P(B2).24-Cynocephalus-volans_or_ERV-P(B2).24-CynVol	1000	+
CM050028.1	136619312	136627513	ERV-P(A).25-Cynovolgus-volans_or_ERV-P(A).25-CynVol	1000	+		CM050028.1	90275161	90280358	ERV-P(B1).25-Cynovolgus-volans_or_ERV-P(B1).25-CynVol	1000	-		CM050028.1	68384743	68393431	ERV-P(B2).25-Cynocephalus-volans_or_ERV-P(B2).25-CynVol	1000	-
CM050028.1	198197585	198205884	ERV-P(A).26-Cynovolgus-volans_or_ERV-P(A).26-CynVol	1000	-		CM050028.1	104814249	104821012	ERV-P(B1).26-Cynovolgus-volans_or_ERV-P(B1).26-CynVol	1000	-		CM050028.1	75130688	75138680	ERV-P(B2).26-Cynocephalus-volans_or_ERV-P(B2).26-CynVol	1000	+
CM050029.1	4872209	4880525	ERV-P(A).27-Cynovolgus-volans_or_ERV-P(A).27-CynVol	1000	+		CM050028.1	119365724	119372490	ERV-P(B1).27-Cynovolgus-volans_or_ERV-P(B1).27-CynVol	1000	+		CM050028.1	83988104	83995442	ERV-P(B2).27-Cynocephalus-volans_or_ERV-P(B2).27-CynVol	1000	+
CM050029.1	21972639	21981610	ERV-P(A).28-Cynovolgus-volans_or_ERV-P(A).28-CynVol	1000	-		CM050028.1	120111998	120118763	ERV-P(B1).28-Cynovolgus-volans_or_ERV-P(B1).28-CynVol	1000	+		CM050028.1	114233070	114241873	ERV-P(B2).28-Cynocephalus-volans_or_ERV-P(B2).28-CynVol	1000	+
CM050029.1	37743496	37752255	ERV-P(A).29-Cynovolgus-volans_or_ERV-P(A).29-CynVol	1000	+		CM050028.1	170106751	170113516	ERV-P(B1).29-Cynovolgus-volans_or_ERV-P(B1).29-CynVol	1000	-		CM050028.1	158282284	158288411	ERV-P(B2).29-Cynocephalus-volans_or_ERV-P(B2).29-CynVol	1000	+
CM050029.1	59440362	59448653	ERV-P(A).30-Cynovolgus-volans_or_ERV-P(A).30-CynVol	1000	+		CM050028.1	176195699	176202293	ERV-P(B1).30-Cynovolgus-volans_or_ERV-P(B1).30-CynVol	1000	-		CM050028.1	161395254	161403622	ERV-P(B2).30-Cynocephalus-volans_or_ERV-P(B2).30-CynVol	1000	-
CM050029.1	101863845	101872602	ERV-P(A).31-Cynovolgus-volans_or_ERV-P(A).31-CynVol	1000	-		CM050028.1	211763656	211770425	ERV-P(B1).31-Cynovolgus-volans_or_ERV-P(B1).31-CynVol	1000	+		CM050028.1	170063870	170068725	ERV-P(B2).31-Cynocephalus-volans_or_ERV-P(B2).31-CynVol	1000	-
CM050029.1	113251632	113260387	ERV-P(A).32-Cynovolgus-volans_or_ERV-P(A).32-CynVol	1000	+		CM050028.1	218305408	218311482	ERV-P(B1).32-Cynovolgus-volans_or_ERV-P(B1).32-CynVol	1000	+		CM050028.1	170153041	170159247	ERV-P(B2).32-Cynocephalus-volans_or_ERV-P(B2).32-CynVol	1000	-
CM050029.1	122136262	122144489	ERV-P(A).33-Cynovolgus-volans_or_ERV-P(A).33-CynVol	1000	-		CM050028.1	219728688	219735379	ERV-P(B1).33-Cynovolgus-volans_or_ERV-P(B1).33-CynVol	1000	+		CM050028.1	182963875	182970073	ERV-P(B2).33-Cynocephalus-volans_or_ERV-P(B2).33-CynVol	1000	+
CM050029.1	138311530	138319819	ERV-P(A).34-Cynovolgus-volans_or_ERV-P(A).34-CynVol	1000	+		CM050028.1	228602105	228608622	ERV-P(B1).34-Cynovolgus-volans_or_ERV-P(B1).34-CynVol	1000	-		CM050028.1	219658560	219667548	ERV-P(B2).34-Cynocephalus-volans_or_ERV-P(B2).34-CynVol	1000	-
CM050029.1	174296168	174303780	ERV-P(A).35-Cynovolgus-volans_or_ERV-P(A).35-CynVol	1000	+		CM050029.1	47972479	47979241	ERV-P(B1).35-Cynovolgus-volans_or_ERV-P(B1).35-CynVol	1000	+		CM050028.1	221439524	221445209	ERV-P(B2).35-Cynocephalus-volans_or_ERV-P(B2).35-CynVol	1000	+
CM050030.1	2701490	2710247	ERV-P(A).36-Cynovolgus-volans_or_ERV-P(A).36-CynVol	1000	-		CM050029.1	92210906	92217668	ERV-P(B1).36-Cynovolgus-volans_or_ERV-P(B1).36-CynVol	1000	+		CM050028.1	221798118	221804890	ERV-P(B2).36-Cynocephalus-volans_or_ERV-P(B2).36-CynVol	1000	+
CM050030.1	9249569	9258330	ERV-P(A).37-Cynovolgus-volans_or_ERV-P(A).37-CynVol	1000	-		CM050029.1	97164361	97171128	ERV-P(B1).37-Cynovolgus-volans_or_ERV-P(B1).37-CynVol	1000	+		CM050028.1	227179027	227186961	ERV-P(B2).37-Cynocephalus-volans_or_ERV-P(B2).37-CynVol	1000	-
CM050030.1	36022946	36031125	ERV-P(A).38-Cynovolgus-volans_or_ERV-P(A).38-CynVol	1000	+		CM050029.1	126314992	126321760	ERV-P(B1).38-Cynovolgus-volans_or_ERV-P(B1).38-CynVol	1000	-		CM050029.1	12376782	12384668	ERV-P(B2).38-Cynocephalus-volans_or_ERV-P(B2).38-CynVol	1000	+
CM050030.1	114428104	114436858	ERV-P(A).39-Cynovolgus-volans_or_ERV-P(A).39-CynVol	1000	+		CM050029.1	126508050	126514947	ERV-P(B1).39-Cynovolgus-volans_or_ERV-P(B1).39-CynVol	1000	+		CM050029.1	36942013	36946501	ERV-P(B2).39-Cynocephalus-volans_or_ERV-P(B2).39-CynVol	1000	-
CM050030.1	157015340	157023544	ERV-P(A).40-Cynovolgus-volans_or_ERV-P(A).40-CynVol	1000	+		CM050029.1	171549416	171556314	ERV-P(B1).40-Cynovolgus-volans_or_ERV-P(B1).40-CynVol	1000	+		CM050029.1	46617797	46625449	ERV-P(B2).40-Cynocephalus-volans_or_ERV-P(B2).40-CynVol	1000	+
CM050031.1	9845963	9854670	ERV-P(A).41-Cynovolgus-volans_or_ERV-P(A).41-CynVol	1000	-		CM050029.1	176039890	176046786	ERV-P(B1).41-Cynovolgus-volans_or_ERV-P(B1).41-CynVol	1000	+		CM050029.1	47533266	47539530	ERV-P(B2).41-Cynocephalus-volans_or_ERV-P(B2).41-CynVol	1000	+
CM050031.1	28049240	28057555	ERV-P(A).42-Cynovolgus-volans_or_ERV-P(A).42-CynVol	1000	+		CM050029.1	176109158	176115921	ERV-P(B1).42-Cynovolgus-volans_or_ERV-P(B1).42-CynVol	1000	+		CM050029.1	82614286	82623029	ERV-P(B2).42-Cynocephalus-volans_or_ERV-P(B2).42-CynVol	1000	-
CM050031.1	63472604	63481359	ERV-P(A).43-Cynovolgus-volans_or_ERV-P(A).43-CynVol	1000	-		CM050030.1	3917430	3924301	ERV-P(B1).43-Cynovolgus-volans_or_ERV-P(B1).43-CynVol	1000	+		CM050029.1	97927753	97936495	ERV-P(B2).43-Cynocephalus-volans_or_ERV-P(B2).43-CynVol	1000	+
CM050031.1	154463859	154472137	ERV-P(A).44-Cynovolgus-volans_or_ERV-P(A).44-CynVol	1000	-		CM050030.1	19088633	19095391	ERV-P(B1).44-Cynovolgus-volans_or_ERV-P(B1).44-CynVol	1000	-		CM050029.1	104029690	104035804	ERV-P(B2).44-Cynocephalus-volans_or_ERV-P(B2).44-CynVol	1000	+
CM050032.1	84340730	84349485	ERV-P(A).45-Cynovolgus-volans_or_ERV-P(A).45-CynVol	1000	+		CM050030.1	19686704	19693629	ERV-P(B1).45-Cynovolgus-volans_or_ERV-P(B1).45-CynVol	1000	-		CM050029.1	104681904	104688551	ERV-P(B2).45-Cynocephalus-volans_or_ERV-P(B2).45-CynVol	1000	+
CM050032.1	99472071	99480262	ERV-P(A).46-Cynovolgus-volans_or_ERV-P(A).46-CynVol	1000	-		CM050030.1	25035289	25042076	ERV-P(B1).46-Cynovolgus-volans_or_ERV-P(B1).46-CynVol	1000	-		CM050029.1	104955436	104963717	ERV-P(B2).46-Cynocephalus-volans_or_ERV-P(B2).46-CynVol	1000	-
CM050032.1	137623379	137631684	ERV-P(A).47-Cynovolgus-volans_or_ERV-P(A).47-CynVol	1000	+		CM050030.1	33572309	33579075	ERV-P(B1).47-Cynovolgus-volans_or_ERV-P(B1).47-CynVol	1000	-		CM050029.1	112240132	112248607	ERV-P(B2).47-Cynocephalus-volans_or_ERV-P(B2).47-CynVol	1000	-
CM050032.1	160637774	160646551	ERV-P(A).48-Cynovolgus-volans_or_ERV-P(A).48-CynVol	1000	-		CM050030.1	33841004	33847730	ERV-P(B1).48-Cynovolgus-volans_or_ERV-P(B1).48-CynVol	1000	+		CM050029.1	114086535	114093703	ERV-P(B2).48-Cynocephalus-volans_or_ERV-P(B2).48-CynVol	1000	-
CM050033.1	17732281	17741040	ERV-P(A).49-Cynovolgus-volans_or_ERV-P(A).49-CynVol	1000	+		CM050030.1	35539039	35545803	ERV-P(B1).49-Cynovolgus-volans_or_ERV-P(B1).49-CynVol	1000	-		CM050029.1	118766492	118775301	ERV-P(B2).49-Cynocephalus-volans_or_ERV-P(B2).49-CynVol	1000	+
CM050033.1	63470859	63479101	ERV-P(A).50-Cynovolgus-volans_or_ERV-P(A).50-CynVol	1000	+		CM050030.1	36676370	36683147	ERV-P(B1).50-Cynovolgus-volans_or_ERV-P(B1).50-CynVol	1000	-		CM050029.1	124158463	124166455	ERV-P(B2).50-Cynocephalus-volans_or_ERV-P(B2).50-CynVol	1000	-
CM050033.1	97785521	97794278	ERV-P(A).51-Cynovolgus-volans_or_ERV-P(A).51-CynVol	1000	+		CM050030.1	37500079	37506334	ERV-P(B1).51-Cynovolgus-volans_or_ERV-P(B1).51-CynVol	1000	+		CM050029.1	124720430	124727920	ERV-P(B2).51-Cynocephalus-volans_or_ERV-P(B2).51-CynVol	1000	+
CM050033.1	108011888	108020082	ERV-P(A).52-Cynovolgus-volans_or_ERV-P(A).52-CynVol	1000	-		CM050030.1	73605203	73611967	ERV-P(B1).52-Cynovolgus-volans_or_ERV-P(B1).52-CynVol	1000	+		CM050029.1	159014321	159020041	ERV-P(B2).52-Cynocephalus-volans_or_ERV-P(B2).52-CynVol	1000	+
CM050033.1	152951383	152959587	ERV-P(A).53-Cynovolgus-volans_or_ERV-P(A).53-CynVol	1000	+		CM050030.1	94906143	94912327	ERV-P(B1).53-Cynovolgus-volans_or_ERV-P(B1).53-CynVol	1000	-		CM050029.1	181513358	181522181	ERV-P(B2).53-Cynocephalus-volans_or_ERV-P(B2).53-CynVol	1000	+
CM050034.1	35697596	35705907	ERV-P(A).54-Cynovolgus-volans_or_ERV-P(A).54-CynVol	1000	-		CM050030.1	98629090	98635925	ERV-P(B1).54-Cynovolgus-volans_or_ERV-P(B1).54-CynVol	1000	+		CM050030.1	6750131	6758955	ERV-P(B2).54-Cynocephalus-volans_or_ERV-P(B2).54-CynVol	1000	+
CM050034.1	52735740	52744566	ERV-P(A).55-Cynovolgus-volans_or_ERV-P(A).55-CynVol	1000	-		CM050030.1	104571098	104575975	ERV-P(B1).55-Cynovolgus-volans_or_ERV-P(B1).55-CynVol	1000	+		CM050030.1	8860078	8866291	ERV-P(B2).55-Cynocephalus-volans_or_ERV-P(B2).55-CynVol	1000	-
CM050034.1	71053247	71061439	ERV-P(A).56-Cynovolgus-volans_or_ERV-P(A).56-CynVol	1000	-		CM050030.1	104993532	105000318	ERV-P(B1).56-Cynovolgus-volans_or_ERV-P(B1).56-CynVol	1000	-		CM050030.1	8860078	8866291	ERV-P(B2).56-Cynocephalus-volans_or_ERV-P(B2).56-CynVol	1000	-
CM050034.1	120915125	120923418	ERV-P(A).57-Cynovolgus-volans_or_ERV-P(A).57-CynVol	1000	-		CM050030.1	129442469	129449231	ERV-P(B1).57-Cynovolgus-volans_or_ERV-P(B1).57-CynVol	1000	+		CM050030.1	28029791	28038131	ERV-P(B2).57-Cynocephalus-volans_or_ERV-P(B2).57-CynVol	1000	+
CM050035.1	62909691	62918011	ERV-P(A).58-Cynovolgus-volans_or_ERV-P(A).58-CynVol	1000	+		CM050030.1	137012624	137019389	ERV-P(B1).58-Cynovolgus-volans_or_ERV-P(B1).58-CynVol	1000	+		CM050030.1	50159487	50168231	ERV-P(B2).58-Cynocephalus-volans_or_ERV-P(B2).58-CynVol	1000	+
CM050035.1	108267446	108275685	ERV-P(A).59-Cynovolgus-volans_or_ERV-P(A).59-CynVol	1000	+		CM050031.1	28358228	28364997	ERV-P(B1).59-Cynovolgus-volans_or_ERV-P(B1).59-CynVol	1000	-		CM050030.1	93494759	93503514	ERV-P(B2).59-Cynocephalus-volans_or_ERV-P(B2).59-CynVol	1000	+
CM050035.1	139977884	139985913	ERV-P(A).60-Cynovolgus-volans_or_ERV-P(A).60-CynVol	1000	+		CM050031.1	38010176	38017070	ERV-P(B1).60-Cynovolgus-volans_or_ERV-P(B1).60-CynVol	1000	-		CM050030.1	104070573	104078014	ERV-P(B2).60-Cynocephalus-volans_or_ERV-P(B2).60-CynVol	1000	-
CM050036.1	118304209	118313032	ERV-P(A).61-Cynovolgus-volans_or_ERV-P(A).61-CynVol	1000	+		CM050031.1	89014039	89020800	ERV-P(B1).61-Cynovolgus-volans_or_ERV-P(B1).61-CynVol	1000	+		CM050030.1	107475239	107484063	ERV-P(B2).61-Cynocephalus-volans_or_ERV-P(B2).61-CynVol	1000	-
CM050037.1	69046570	69054755	ERV-P(A).62-Cynovolgus-volans_or_ERV-P(A).62-CynVol	1000	+		CM050031.1	101274716	101280089	ERV-P(B1).62-Cynovolgus-volans_or_ERV-P(B1).62-CynVol	1000	+		CM050030.1	128289036	128295242	ERV-P(B2).62-Cynocephalus-volans_or_ERV-P(B2).62-CynVol	1000	+
CM050037.1	89755270	89763589	ERV-P(A).63-Cynovolgus-volans_or_ERV-P(A).63-CynVol	1000	-		CM050031.1	114389359	114396254	ERV-P(B1).63-Cynovolgus-volans_or_ERV-P(B1).63-CynVol	1000	-		CM050030.1	141238857	141245059	ERV-P(B2).63-Cynocephalus-volans_or_ERV-P(B2).63-CynVol	1000	+
CM050037.1	101260866	101269167	ERV-P(A).64-Cynovolgus-volans_or_ERV-P(A).64-CynVol	1000	-		CM050031.1	126106044	126112963	ERV-P(B1).64-Cynovolgus-volans_or_ERV-P(B1).64-CynVol	1000	-		CM050030.1	145413468	145422111	ERV-P(B2).64-Cynocephalus-volans_or_ERV-P(B2).64-CynVol	1000	-
CM050038.1	27484496	27492679	ERV-P(A).65-Cynovolgus-volans_or_ERV-P(A).65-CynVol	1000	+		CM050031.1	141233065	141239836	ERV-P(B1).65-Cynovolgus-volans_or_ERV-P(B1).65-CynVol	1000	+		CM050030.1	146491557	146500381	ERV-P(B2).65-Cynocephalus-volans_or_ERV-P(B2).65-CynVol	1000	-
CM050038.1	46046355	46054550	ERV-P(A).66-Cynovolgus-volans_or_ERV-P(A).66-CynVol	1000	-		CM050031.1	147444017	147450790	ERV-P(B1).66-Cynovolgus-volans_or_ERV-P(B1).66-CynVol	1000	-		CM050030.1	147321431	147327534	ERV-P(B2).66-Cynocephalus-volans_or_ERV-P(B2).66-CynVol	1000	-
CM050038.1	48261454	48269745	ERV-P(A).67-Cynovolgus-volans_or_ERV-P(A).67-CynVol	1000	+		CM050031.1	152973722	152980523	ERV-P(B1).67-Cynovolgus-volans_or_ERV-P(B1).67-CynVol	1000	+		CM050031.1	15576784	15585426	ERV-P(B2).67-Cynocephalus-volans_or_ERV-P(B2).67-CynVol	1000	+
CM050038.1	88295477	88300445	ERV-P(A).68-Cynovolgus-volans_or_ERV-P(A).68-CynVol	1000	+		CM050032.1	46923499	46930295	ERV-P(B1).68-Cynovolgus-volans_or_ERV-P(B1).68-CynVol	1000	+		CM050031.1	31284271	31292997	ERV-P(B2).68-Cynocephalus-volans_or_ERV-P(B2).68-CynVol	1000	-
CM050039.1	44551833	44560022	ERV-P(A).69-Cynovolgus-volans_or_ERV-P(A).69-CynVol	1000	-		CM050032.1	60207955	60214894	ERV-P(B1).69-Cynovolgus-volans_or_ERV-P(B1).69-CynVol	1000	+		CM050031.1	37796322	37805148	ERV-P(B2).69-Cynocephalus-volans_or_ERV-P(B2).69-CynVol	1000	+
CM050039.1	57013500	57021683	ERV-P(A).70-Cynovolgus-volans_or_ERV-P(A).70-CynVol	1000	-		CM050032.1	77476257	77483018	ERV-P(B1).70-Cynovolgus-volans_or_ERV-P(B1).70-CynVol	1000	+		CM050031.1	61467168	61475991	ERV-P(B2).70-Cynocephalus-volans_or_ERV-P(B2).70-CynVol	1000	-
CM050039.1	72348669	72357424	ERV-P(A).71-Cynovolgus-volans_or_ERV-P(A).71-CynVol	1000	-		CM050032.1	112045859	112051929	ERV-P(B1).71-Cynovolgus-volans_or_ERV-P(B1).71-CynVol	1000	+		CM050031.1	61589452	61595662	ERV-P(B2).71-Cynocephalus-volans_or_ERV-P(B2).71-CynVol	1000	+
CM050039.1	89273209	89281537	ERV-P(A).72-Cynovolgus-volans_or_ERV-P(A).72-CynVol	1000	-		CM050032.1	142284036	142290803	ERV-P(B1).72-Cynovolgus-volans_or_ERV-P(B1).72-CynVol	1000	+		CM050031.1	78482561	78488857	ERV-P(B2).72-Cynocephalus-volans_or_ERV-P(B2).72-CynVol	1000	-
CM050040.1	47826097	47835092	ERV-P(A).73-Cynovolgus-volans_or_ERV-P(A).73-CynVol	1000	-		CM050032.1	143663665	143670427	ERV-P(B1).73-Cynovolgus-volans_or_ERV-P(B1).73-CynVol	1000	+		CM050031.1	82007967	82016610	ERV-P(B2).73-Cynocephalus-volans_or_ERV-P(B2).73-CynVol	1000	+
CM050040.1	76351482	76360239	ERV-P(A).74-Cynovolgus-volans_or_ERV-P(A).74-CynVol	1000	+		CM050032.1	143663665	143670427	ERV-P(B1).74-Cynovolgus-volans_or_ERV-P(B1).74-CynVol	1000	+		CM050031.1	94971386	94978367	ERV-P(B2).74-Cynocephalus-volans_or_ERV-P(B2).74-CynVol	1000	-
CM050040.1	77313642	77322397	ERV-P(A).75-Cynovolgus-volans_or_ERV-P(A).75-CynVol	1000	-		CM050032.1	153649995	153656758	ERV-P(B1).75-Cynovolgus-volans_or_ERV-P(B1).75-CynVol	1000	+		CM050031.1	116503919	116509056	ERV-P(B2).75-Cynocephalus-volans_or_ERV-P(B2).75-CynVol	1000	+
CM050040.1	95003443	95009046	ERV-P(A).76-Cynovolgus-volans_or_ERV-P(A).76-CynVol	1000	-		CM050033.1	25019513	25026407	ERV-P(B1).76-Cynovolgus-volans_or_ERV-P(B1).76-CynVol	1000	+		CM050031.1	159597544	159606354	ERV-P(B2).76-Cynocephalus-volans_or_ERV-P(B2).76-CynVol	1000	+
CM050041.1	3227298	3236053	ERV-P(A).77-Cynovolgus-volans_or_ERV-P(A).77-CynVol	1000	+		CM050033.1	29697812	29704711	ERV-P(B1).77-Cynovolgus-volans_or_ERV-P(B1).77-CynVol	1000	-		CM050031.1	165262420	165271148	ERV-P(B2).77-Cynocephalus-volans_or_ERV-P(B2).77-CynVol	1000	+
CM050042.1	324185	332453	ERV-P(A).78-Cynovolgus-volans_or_ERV-P(A).78-CynVol	1000	-		CM050033.1	30261595	30267216	ERV-P(B1).78-Cynovolgus-volans_or_ERV-P(B1).78-CynVol	1000	+		CM050032.1	6961568	6967788	ERV-P(B2).78-Cynocephalus-volans_or_ERV-P(B2).78-CynVol	1000	+
CM050042.1	52174361	52182678	ERV-P(A).79-Cynovolgus-volans_or_ERV-P(A).79-CynVol	1000	+		CM050033.1	37259111	37265874	ERV-P(B1).79-Cynovolgus-volans_or_ERV-P(B1).79-CynVol	1000	-		CM050032.1	19849949	19858246	ERV-P(B2).79-Cynocephalus-volans_or_ERV-P(B2).79-CynVol	1000	-
CM050042.1	52629999	52638363	ERV-P(A).80-Cynovolgus-volans_or_ERV-P(A).80-CynVol	1000	-		CM050033.1	37259111	37265874	ERV-P(B1).80-Cynovolgus-volans_or_ERV-P(B1).80-CynVol	1000	-		CM050032.1	41623990	41632814	ERV-P(B2).80-Cynocephalus-volans_or_ERV-P(B2).80-CynVol	1000	-
CM050043.1	27699324	27707509	ERV-P(A).81-Cynovolgus-volans_or_ERV-P(A).81-CynVol	1000	-		CM050033.1	49708565	49714268	ERV-P(B1).81-Cynovolgus-volans_or_ERV-P(B1).81-CynVol	1000	+		CM050032.1	153681982	153688218	ERV-P(B2).81-Cynocephalus-volans_or_ERV-P(B2).81-CynVol	1000	-
CM050043.1	35309917	35318266	ERV-P(A).82-Cynovolgus-volans_or_ERV-P(A).82-CynVol	1000	+		CM050033.1	65745412	65751591	ERV-P(B1).82-Cynovolgus-volans_or_ERV-P(B1).82-CynVol	1000	+		CM050032.1	153806050	153814792	ERV-P(B2).82-Cynocephalus-volans_or_ERV-P(B2).82-CynVol	1000	+
CM050045.1	5168883	5177640	ERV-P(A).83-Cynovolgus-volans_or_ERV-P(A).83-CynVol	1000	+		CM050033.1	67090551	67097314	ERV-P(B1).83-Cynovolgus-volans_or_ERV-P(B1).83-CynVol	1000	+		CM050032.1	156913732	156922072	ERV-P(B2).83-Cynocephalus-volans_or_ERV-P(B2).83-CynVol	1000	+
CM050045.1	37274725	37282922	ERV-P(A).84-Cynovolgus-volans_or_ERV-P(A).84-CynVol	1000	-		CM050033.1	73943533	73948889	ERV-P(B1).84-Cynovolgus-volans_or_ERV-P(B1).84-CynVol	1000	-		CM050033.1	42053967	42062610	ERV-P(B2).84-Cynocephalus-volans_or_ERV-P(B2).84-CynVol	1000	-
CM050045.1	156513141	156521452	ERV-P(A).85-Cynovolgus-volans_or_ERV-P(A).85-CynVol	1000	-		CM050033.1	77181480	77188512	ERV-P(B1).85-Cynovolgus-volans_or_ERV-P(B1).85-CynVol	1000	+		CM050033.1	72996723	73003335	ERV-P(B2).85-Cynocephalus-volans_or_ERV-P(B2).85-CynVol	1000	+
CM050046.1	6940517	6949267	ERV-P(A).86-Cynovolgus-volans_or_ERV-P(A).86-CynVol	1000	+		CM050033.1	88212318	88219081	ERV-P(B1).86-Cynovolgus-volans_or_ERV-P(B1).86-CynVol	1000	-		CM050033.1	77101666	77110286	ERV-P(B2).86-Cynocephalus-volans_or_ERV-P(B2).86-CynVol	1000	-
							CM050033.1	95264093	95270245	ERV-P(B1).87-Cynovolgus-volans_or_ERV-P(B1).87-CynVol	1000	+		CM050033.1	78289072	78297505	ERV-P(B2).87-Cynocephalus-volans_or_ERV-P(B2).87-CynVol	1000	-
							CM050033.1	137248985	137255910	ERV-P(B1).88-Cynovolgus-volans_or_ERV-P(B1).88-CynVol	1000	+		CM050033.1	93917617	93924722	ERV-P(B2).88-Cynocephalus-volans_or_ERV-P(B2).88-CynVol	1000	+
							CM050033.1	151147592	151154355	ERV-P(B1).89-Cynovolgus-volans_or_ERV-P(B1).89-CynVol	1000	+		CM050033.1	93952287	93958387	ERV-P(B2).89-Cynocephalus-volans_or_ERV-P(B2).89-CynVol	1000	-
							CM050034.1	1853977	1860876	ERV-P(B1).90-Cynovolgus-volans_or_ERV-P(B1).90-CynVol	1000	+		CM050033.1	161555397	161564221	ERV-P(B2).90-Cynocephalus-volans_or_ERV-P(B2).90-CynVol	1000	-
							CM050034.1	9074019	9080755	ERV-P(B1).91-Cynovolgus-volans_or_ERV-P(B1).91-CynVol	1000	-		CM050034.1	52618293	52626594	ERV-P(B2).91-Cynocephalus-volans_or_ERV-P(B2).91-CynVol	1000	-
							CM050034.1	44340004	44346886	ERV-P(B1).92-Cynovolgus-volans_or_ERV-P(B1).92-CynVol	1000	-		CM050034.1	121130644	121138985	ERV-P(B2).92-Cynocephalus-volans_or_ERV-P(B2).92-CynVol	1000	+
							CM050034.1	61516395	61523154	ERV-P(B1).93-Cynovolgus-volans_or_ERV-P(B1).93-CynVol	1000	-		CM050034.1	124358170	124364264	ERV-P(B2).93-Cynocephalus-volans_or_ERV-P(B2).93-CynVol	1000	+
							CM050034.1	71827362	71834293	ERV-P(B1).94-Cynovolgus-volans_or_ERV-P(B1).94-CynVol	1000	-		CM050034.1	138513893	138520188	ERV-P(B2).94-Cynocephalus-volans_or_ERV-P(B2).94-CynVol	1000	-
							CM050034.1	74093280	74100045	ERV-P(B1).95-Cynovolgus-volans_or_ERV-P(B1).95-CynVol	1000	+		CM050034.1	138831612	138840358	ERV-P(B2).95-Cynocephalus-volans_or_ERV-P(B2).95-CynVol	1000	+
							CM050034.1	76241917	76248700	ERV-P(B1).96-Cynovolgus-volans_or_ERV-P(B1).96-CynVol	1000	+		CM050034.1	142500670	142509331	ERV-P(B2).96-Cynocephalus-volans_or_ERV-P(B2).96-CynVol	1000	-
							CM050034.1	76683208	76689969	ERV-P(B1).97-Cynovolgus-volans_or_ERV-P(B1).97-CynVol	1000	+		CM050034.1	147683987	147692730	ERV-P(B2).97-Cynocephalus-volans_or_ERV-P(B2).97-CynVol	1000	-
							CM050034.1	143115081	143121916	ERV-P(B1).98-Cynovolgus-volans_or_ERV-P(B1).98-CynVol	1000	-		CM050034.1	148808294	148815519	ERV-P(B2).98-Cynocephalus-volans_or_ERV-P(B2).98-CynVol	1000	+
							CM050034.1	145693971	145700865	ERV-P(B1).99-Cynovolgus-volans_or_ERV-P(B1).99-CynVol	1000	+		CM050034.1	151467500	151475839	ERV-P(B2).99-Cynocephalus-volans_or_ERV-P(B2).99-CynVol	1000	+
							CM050034.1	147971933	147978828	ERV-P(B1).100-Cynovolgus-volans_or_ERV-P(B1).100-CynVol	1000	+		CM050035.1	37620169	37626376	ERV-P(B2).100-Cynocephalus-volans_or_ERV-P(B2).100-CynVol	1000	+
							CM050034.1	148454834	148461595	ERV-P(B1).101-Cynovolgus-volans_or_ERV-P(B1).101-CynVol	1000	-		CM050035.1	38993836	39002662	ERV-P(B2).101-Cynocephalus-volans_or_ERV-P(B2).101-CynVol	1000	-
							CM050034.1	148639984	148646746	ERV-P(B1).102-Cynovolgus-volans_or_ERV-P(B1).102-CynVol	1000	-		CM050035.1	53127973	53136619	ERV-P(B2).102-Cynocephalus-volans_or_ERV-P(B2).102-CynVol	1000	+
							CM050034.1	149150711	149157497	ERV-P(B1).103-Cynovolgus-volans_or_ERV-P(B1).103-CynVol	1000	-		CM050035.1	69877767	69886761	ERV-P(B2).103-Cynocephalus-volans_or_ERV-P(B2).103-CynVol	1000	-
							CM050034.1	149430674	149437573	ERV-P(B1).104-Cynovolgus-volans_or_ERV-P(B1).104-CynVol	1000	+		CM050035.1	96762499	96770601	ERV-P(B2).104-Cynocephalus-volans_or_ERV-P(B2).104-CynVol	1000	+
							CM050034.1	152102998	152109876	ERV-P(B1).105-Cynovolgus-volans_or_ERV-P(B1).105-CynVol	1000	+		CM050035.1	99566497	99574863	ERV-P(B2).105-Cynocephalus-volans_or_ERV-P(B2).105-CynVol	1000	-
							CM050034.1	152134115	152140878	ERV-P(B1).106-Cynovolgus-volans_or_ERV-P(B1).106-CynVol	1000	-		CM050035.1	99771569	99777400	ERV-P(B2).106-Cynocephalus-volans_or_ERV-P(B2).106-CynVol	1000	-
							CM050035.1	9343029	9349789	ERV-P(B1).107-Cynovolgus-volans_or_ERV-P(B1).107-CynVol	1000	-		CM050035.1	121262197	121270441	ERV-P(B2).107-Cynocephalus-volans_or_ERV-P(B2).107-CynVol	1000	-
							CM050035.1	15056216	15062978	ERV-P(B1).108-Cynovolgus-volans_or_ERV-P(B1).108-CynVol	1000	+		CM050035.1	151385743	151394160	ERV-P(B2).108-Cynocephalus-volans_or_ERV-P(B2).108-CynVol	1000	-
							CM050035.1	39700368	39707768	ERV-P(B1).109-Cynovolgus-volans_or_ERV-P(B1).109-CynVol	1000	-		CM050036.1	1288069	1296792	ERV-P(B2).109-Cynocephalus-volans_or_ERV-P(B2).109-CynVol	1000	-
							CM050035.1	61592782	61599544	ERV-P(B1).110-Cynovolgus-volans_or_ERV-P(B1).110-CynVol	1000	-		CM050036.1	18223983	18231857	ERV-P(B2).110-Cynocephalus-volans_or_ERV-P(B2).110-CynVol	1000	+
							CM050035.1	61592782	61599544	ERV-P(B1).111-Cynovolgus-volans_or_ERV-P(B1).111-CynVol	1000	-		CM050037.1	10214105	10222443	ERV-P(B2).111-Cynocephalus-volans_or_ERV-P(B2).111-CynVol	1000	+
							CM050035.1	61592782	61599544	ERV-P(B1).112-Cynovolgus-volans_or_ERV-P(B1).112-CynVol	1000	-		CM050037.1	16818290	16827096	ERV-P(B2).112-Cynocephalus-volans_or_ERV-P(B2).112-CynVol	1000	-
							CM050035.1	148017810	148024582	ERV-P(B1).113-Cynovolgus-volans_or_ERV-P(B1).113-CynVol	1000	-		CM050037.1	24840984	24849725	ERV-P(B2).113-Cynocephalus-volans_or_ERV-P(B2).113-CynVol	1000	-
							CM050035.1	149292365	149299132	ERV-P(B1).114-Cynovolgus-volans_or_ERV-P(B1).114-CynVol	1000	+		CM050037.1	26132452	26140768	ERV-P(B2).114-Cynocephalus-volans_or_ERV-P(B2).114-CynVol	1000	+
							CM050036.1	18849189	18855950	ERV-P(B1).115-Cynovolgus-volans_or_ERV-P(B1).115-CynVol	1000	-		CM050037.1	29523289	29527795	ERV-P(B2).115-Cynocephalus-volans_or_ERV-P(B2).115-CynVol	1000	+
							CM050036.1	36516441	36523207	ERV-P(B1).116-Cynovolgus-volans_or_ERV-P(B1).116-CynVol	1000	+		CM050037.1	30228079	30234190	ERV-P(B2).116-Cynocephalus-volans_or_ERV-P(B2).116-CynVol	1000	-
							CM050036.1	64151592	64158358	ERV-P(B1).117-Cynovolgus-volans_or_ERV-P(B1).117-CynVol	1000	-		CM050037.1	75358137	75366212	ERV-P(B2).117-Cynocephalus-volans_or_ERV-P(B2).117-CynVol	1000	+
							CM050036.1	122619991	122626702	ERV-P(B1).118-Cynovolgus-volans_or_ERV-P(B1).118-CynVol	1000	+		CM050038.1	29004719	29012774	ERV-P(B2).118-Cynocephalus-volans_or_ERV-P(B2).118-CynVol	1000	+
							CM050037.1	7083356	7089482	ERV-P(B1).119-Cynovolgus-volans_or_ERV-P(B1).119-CynVol	1000	-		CM050038.1	61740776	61749010	ERV-P(B2).119-Cynocephalus-volans_or_ERV-P(B2).119-CynVol	1000	+
							CM050037.1	78931917	78938673	ERV-P(B1).120-Cynovolgus-volans_or_ERV-P(B1).120-CynVol	1000	+		CM050038.1	98043282	98051624	ERV-P(B2).120-Cynocephalus-volans_or_ERV-P(B2).120-CynVol	1000	+
							CM050037.1	89072639	89079376	ERV-P(B1).121-Cynovolgus-volans_or_ERV-P(B1).121-CynVol	1000	+		CM050038.1	101841884	101849542	ERV-P(B2).121-Cynocephalus-volans_or_ERV-P(B2).121-CynVol	1000	+
							CM050037.1	98733257	98740019	ERV-P(B1).122-Cynovolgus-volans_or_ERV-P(B1).122-CynVol	1000	-		CM050038.1	101994084	102002424	ERV-P(B2).122-Cynocephalus-volans_or_ERV-P(B2).122-CynVol	1000	-
							CM050037.1	101703015	101709777	ERV-P(B1).123-Cynovolgus-volans_or_ERV-P(B1).123-CynVol	1000	+		CM050039.1	40006988	40014959	ERV-P(B2).123-Cynocephalus-volans_or_ERV-P(B2).123-CynVol	1000	-
							CM050037.1	101703015	101709777	ERV-P(B1).124-Cynovolgus-volans_or_ERV-P(B1).124-CynVol	1000	+		CM050039.1	49536464	49542675	ERV-P(B2).124-Cynocephalus-volans_or_ERV-P(B2).124-CynVol	1000	+
							CM050038.1	39442632	39449513	ERV-P(B1).125-Cynovolgus-volans_or_ERV-P(B1).125-CynVol	1000	-		CM050039.1	50854706	50862930	ERV-P(B2).125-Cynocephalus-volans_or_ERV-P(B2).125-CynVol	1000	-
							CM050038.1	48311043	48317805	ERV-P(B1).126-Cynovolgus-volans_or_ERV-P(B1).126-CynVol	1000	+		CM050039.1	59174698	59183604	ERV-P(B2).126-Cynocephalus-volans_or_ERV-P(B2).126-CynVol	1000	-
							CM050038.1	87631793	87638691	ERV-P(B1).127-Cynovolgus-volans_or_ERV-P(B1).127-CynVol	1000	+		CM050039.1	62015433	62024093	ERV-P(B2).127-Cynocephalus-volans_or_ERV-P(B2).127-CynVol	1000	+
							CM050038.1	95309746	95316463	ERV-P(B1).128-Cynovolgus-volans_or_ERV-P(B1).128-CynVol	1000	-		CM050039.1	62570976	62579433	ERV-P(B2).128-Cynocephalus-volans_or_ERV-P(B2).128-CynVol	1000	+
							CM050038.1	95511280	95518047	ERV-P(B1).129-Cynovolgus-volans_or_ERV-P(B1).129-CynVol	1000	+		CM050039.1	74477905	74484114	ERV-P(B2).129-Cynocephalus-volans_or_ERV-P(B2).129-CynVol	1000	+
							CM050038.1	101474289	101481122	ERV-P(B1).130-Cynovolgus-volans_or_ERV-P(B1).130-CynVol	1000	+		CM050039.1	90169248	90175479	ERV-P(B2).130-Cynocephalus-volans_or_ERV-P(B2).130-CynVol	1000	+
							CM050038.1	102070532	102077276	ERV-P(B1).131-Cynovolgus-volans_or_ERV-P(B1).131-CynVol	1000	+		CM050039.1	90169248	90175479	ERV-P(B2).131-Cynocephalus-volans_or_ERV-P(B2).131-CynVol	1000	+
							CM050039.1	5294043	5299996	ERV-P(B1).132-Cynovolgus-volans_or_ERV-P(B1).132-CynVol	1000	-		CM050039.1	93669027	93677090	ERV-P(B2).132-Cynocephalus-volans_or_ERV-P(B2).132-CynVol	1000	-
							CM050039.1	5733530	5740293	ERV-P(B1).133-Cynovolgus-volans_or_ERV-P(B1).133-CynVol	1000	-		CM050040.1	10725531	10734183	ERV-P(B2).133-Cynocephalus-volans_or_ERV-P(B2).133-CynVol	1000	+
							CM050039.1	20834552	20841318	ERV-P(B1).134-Cynovolgus-volans_or_ERV-P(B1).134-CynVol	1000	+		CM050040.1	22103261	22112099	ERV-P(B2).134-Cynocephalus-volans_or_ERV-P(B2).134-CynVol	1000	-
							CM050039.1	57525263	57531432	ERV-P(B1).135-Cynovolgus-volans_or_ERV-P(B1).135-CynVol	1000	-		CM050040.1	32754743	32763047	ERV-P(B2).135-Cynocephalus-volans_or_ERV-P(B2).135-CynVol	1000	-
							CM050039.1	59834472	59841235	ERV-P(B1).136-Cynovolgus-volans_or_ERV-P(B1).136-CynVol	1000	+		CM050040.1	41024860	41033507	ERV-P(B2).136-Cynocephalus-volans_or_ERV-P(B2).136-CynVol	1000	-
							CM050039.1	62378545	62385333	ERV-P(B1).137-Cynovolgus-volans_or_ERV-P(B1).137-CynVol	1000	-		CM050040.1	84307694	84315209	ERV-P(B2).137-Cynocephalus-volans_or_ERV-P(B2).137-CynVol	1000	+
							CM050039.1	62629710	62635747	ERV-P(B1).138-Cynovolgus-volans_or_ERV-P(B1).138-CynVol	1000	+		CM050041.1	6811329	6818904	ERV-P(B2).138-Cynocephalus-volans_or_ERV-P(B2).138-CynVol	1000	-
							CM050039.1	85981903	85988666	ERV-P(B1).139-Cynovolgus-volans_or_ERV-P(B1).139-CynVol	1000	+		CM050041.1	6811329	6818904	ERV-P(B2).139-Cynocephalus-volans_or_ERV-P(B2).139-CynVol	1000	-
							CM050039.1	93597155	93603917	ERV-P(B1).140-Cynovolgus-volans_or_ERV-P(B1).140-CynVol	1000	+		CM050041.1	9817942	9825827	ERV-P(B2).140-Cynocephalus-volans_or_ERV-P(B2).140-CynVol	1000	-
							CM050039.1	93844950	93851008	ERV-P(B1).141-Cynovolgus-volans_or_ERV-P(B1).141-CynVol	1000	+		CM050042.1	673469	674173	ERV-P(B2).141-Cynocephalus-volans_or_ERV-P(B2).141-CynVol	1000	-
							CM050039.1	99210568	99216698	ERV-P(B1).142-Cynovolgus-volans_or_ERV-P(B1).142-CynVol	1000	-		CM050042.1	673469	682295	ERV-P(B2).142-Cynocephalus-volans_or_ERV-P(B2).142-CynVol	1000	-
							CM050039.1	99269661	99276426	ERV-P(B1).143-Cynovolgus-volans_or_ERV-P(B1).143-CynVol	1000	+		CM050042.1	1095527	1103892	ERV-P(B2).143-Cynocephalus-volans_or_ERV-P(B2).143-CynVol	1000	-
							CM050039.1	101178167	101184835	ERV-P(B1).144-Cynovolgus-volans_or_ERV-P(B1).144-CynVol	1000	-		CM050042.1	37907768	37914165	ERV-P(B2).144-Cynocephalus-volans_or_ERV-P(B2).144-CynVol	1000	+
							CM050039.1	101207386	101214148	ERV-P(B1).145-Cynovolgus-volans_or_ERV-P(B1).145-CynVol	1000	+		CM050042.1	50826181	50833328	ERV-P(B2).145-Cynocephalus-volans_or_ERV-P(B2).145-CynVol	1000	+
							CM050039.1	102403404	102410168	ERV-P(B1).146-Cynovolgus-volans_or_ERV-P(B1).146-CynVol	1000	-		CM050043.1	6179350	6185547	ERV-P(B2).146-Cynocephalus-volans_or_ERV-P(B2).146-CynVol	1000	+
							CM050039.1	102403404	102410168	ERV-P(B1).147-Cynovolgus-volans_or_ERV-P(B1).147-CynVol	1000	-		CM050043.1	45167431	45175791	ERV-P(B2).147-Cynocephalus-volans_or_ERV-P(B2).147-CynVol	1000	-
							CM050040.1	26446751	26453652	ERV-P(B1).148-Cynovolgus-volans_or_ERV-P(B1).148-CynVol	1000	-		CM050045.1	55924872	55931078	ERV-P(B2).148-Cynocephalus-volans_or_ERV-P(B2).148-CynVol	1000	+
							CM050040.1	90174518	90181413	ERV-P(B1).149-Cynovolgus-volans_or_ERV-P(B1).149-CynVol	1000	+		CM050045.1	62310513	62319255	ERV-P(B2).149-Cynocephalus-volans_or_ERV-P(B2).149-CynVol	1000	-
							CM050040.1	90243145	90249907	ERV-P(B1).150-Cynovolgus-volans_or_ERV-P(B1).150-CynVol	1000	-		CM050045.1	63378661	63387029	ERV-P(B2).150-Cynocephalus-volans_or_ERV-P(B2).150-CynVol	1000	+
							CM050040.1	90243145	90249907	ERV-P(B1).151-Cynovolgus-volans_or_ERV-P(B1).151-CynVol	1000	-		CM050045.1	68723465	68731781	ERV-P(B2).151-Cynocephalus-volans_or_ERV-P(B2).151-CynVol	1000	-
							CM050040.1	101632857	101639969	ERV-P(B1).152-Cynovolgus-volans_or_ERV-P(B1).152-CynVol	1000	+		CM050045.1	98674874	98683516	ERV-P(B2).152-Cynocephalus-volans_or_ERV-P(B2).152-CynVol	1000	+
							CM050040.1	101708743	101715639	ERV-P(B1).153-Cynovolgus-volans_or_ERV-P(B1).153-CynVol	1000	-		CM050045.1	129987334	129995186	ERV-P(B2).153-Cynocephalus-volans_or_ERV-P(B2).153-CynVol	1000	-
							CM050041.1	1319478	1326240	ERV-P(B1).154-Cynovolgus-volans_or_ERV-P(B1).154-CynVol	1000	-		CM050045.1	142562495	142566736	ERV-P(B2).154-Cynocephalus-volans_or_ERV-P(B2).154-CynVol	1000	+
							CM050041.1	2730947	2737883	ERV-P(B1).155-Cynovolgus-volans_or_ERV-P(B1).155-CynVol	1000	+		CM050045.1	144916880	144925867	ERV-P(B2).155-Cynocephalus-volans_or_ERV-P(B2).155-CynVol	1000	+
							CM050041.1	6903997	6910919	ERV-P(B1).156-Cynovolgus-volans_or_ERV-P(B1).156-CynVol	1000	+		CM050045.1	162928562	162935706	ERV-P(B2).156-Cynocephalus-volans_or_ERV-P(B2).156-CynVol	1000	+
							CM050041.1	10208308	10215139	ERV-P(B1).157-Cynovolgus-volans_or_ERV-P(B1).157-CynVol	1000	+		JAPWCP010000020.1	171367	179928	ERV-P(B2).157-Cynocephalus-volans_or_ERV-P(B2).157-CynVol	1000	+
							CM050041.1	54368276	54375038	ERV-P(B1).158-Cynovolgus-volans_or_ERV-P(B1).158-CynVol	1000	+		JAPWCP010000033.1	4300967	4309630	ERV-P(B2).158-Cynocephalus-volans_or_ERV-P(B2).158-CynVol	1000	-
							CM050041.1	56320012	56326913	ERV-P(B1).159-Cynovolgus-volans_or_ERV-P(B1).159-CynVol	1000	-
							CM050042.1	61606	68368	ERV-P(B1).160-Cynovolgus-volans_or_ERV-P(B1).160-CynVol	1000	-
							CM050042.1	1981536	1988434	ERV-P(B1).161-Cynovolgus-volans_or_ERV-P(B1).161-CynVol	1000	-
							CM050042.1	17127753	17134517	ERV-P(B1).162-Cynovolgus-volans_or_ERV-P(B1).162-CynVol	1000	+
							CM050042.1	45822437	45829199	ERV-P(B1).163-Cynovolgus-volans_or_ERV-P(B1).163-CynVol	1000	-
							CM050042.1	72196887	72203641	ERV-P(B1).164-Cynovolgus-volans_or_ERV-P(B1).164-CynVol	1000	+
							CM050043.1	4868892	4874546	ERV-P(B1).165-Cynovolgus-volans_or_ERV-P(B1).165-CynVol	1000	-
							CM050043.1	5577960	5584736	ERV-P(B1).166-Cynovolgus-volans_or_ERV-P(B1).166-CynVol	1000	+
							CM050043.1	10430778	10437546	ERV-P(B1).167-Cynovolgus-volans_or_ERV-P(B1).167-CynVol	1000	+
							CM050043.1	31906522	31913287	ERV-P(B1).168-Cynovolgus-volans_or_ERV-P(B1).168-CynVol	1000	+
							CM050043.1	33844093	33850856	ERV-P(B1).169-Cynovolgus-volans_or_ERV-P(B1).169-CynVol	1000	+
							CM050045.1	17853848	17860746	ERV-P(B1).170-Cynovolgus-volans_or_ERV-P(B1).170-CynVol	1000	+
							CM050045.1	27259598	27266360	ERV-P(B1).171-Cynovolgus-volans_or_ERV-P(B1).171-CynVol	1000	-
							CM050045.1	32131056	32137817	ERV-P(B1).172-Cynovolgus-volans_or_ERV-P(B1).172-CynVol	1000	+
							CM050045.1	33382646	33389407	ERV-P(B1).173-Cynovolgus-volans_or_ERV-P(B1).173-CynVol	1000	-
							CM050045.1	33382646	33389407	ERV-P(B1).174-Cynovolgus-volans_or_ERV-P(B1).174-CynVol	1000	-
							CM050045.1	33382646	33389407	ERV-P(B1).175-Cynovolgus-volans_or_ERV-P(B1).175-CynVol	1000	-
							CM050045.1	33382646	33389407	ERV-P(B1).176-Cynovolgus-volans_or_ERV-P(B1).176-CynVol	1000	-
							CM050045.1	56723128	56729891	ERV-P(B1).177-Cynovolgus-volans_or_ERV-P(B1).177-CynVol	1000	-
							CM050045.1	59615279	59622040	ERV-P(B1).178-Cynovolgus-volans_or_ERV-P(B1).178-CynVol	1000	-
							CM050045.1	98228508	98235269	ERV-P(B1).179-Cynovolgus-volans_or_ERV-P(B1).179-CynVol	1000	+
							CM050045.1	100330273	100337035	ERV-P(B1).180-Cynovolgus-volans_or_ERV-P(B1).180-CynVol	1000	+
							CM050045.1	167194971	167201736	ERV-P(B1).181-Cynovolgus-volans_or_ERV-P(B1).181-CynVol	1000	-
							CM050046.1	1961006	1967888	ERV-P(B1).182-Cynovolgus-volans_or_ERV-P(B1).182-CynVol	1000	-

## Sheet: TableS3
Table S3: List of proviruses with unique indels in their 5’ and 3’ long terminal repeat sequences.
Provirus	Genomic Coordinates
CynVolERV-A	CM050027.1:197988628-198014942
CynVolERV-B1	CM050033.1:77172461-77197760
CynVolERV-B2	CM050045.1:142553040-142575562
CynVolERV-B2	JAPWCP010000033.1:4292243-4318525
CynVolERV-B2	CM050027.1:73040955-73067234

## Sheet: TableS4
Table S4: CynVolERV-A proviral LTR age estimation
Ref	K2P distances	Age MY(0.0022)
CM050029.1:37734611-37760925	0	0
CM050033.1:17723396-17749710	0	0
CM050036.1:118295359-118321666	0	0
CM050038.1:27475323-27501637	0	0
CM050040.1:76342596-76368910	0	0
CM050042.1:52165255-52191569	0	0
CM050040.1:94994774-95017930	0	0
CM050034.1:35688701-35715017	0	0
CM050027.1:7875854-7901109	0	0
CM050027.1:75244611-75270927	0	0
CM050027.1:197988628-198014942	0	0
CM050027.1:271508792-271535106	0	0
CM050027.1:284998335-285024650	0	0
CM050028.1:7125288-7151604	0	0
CM050028.1:93595031-93621345	0	0
CM050028.1:125086838-125113152	0	0
CM050028.1:136610148-136636462	0	0
CM050028.1:198188685-198214999	0	0
CM050029.1:122127314-122153652	0	0
CM050029.1:138302410-138328724	0	0
CM050030.1:36013771-36040085	0	0
CM050031.1:9837267-9863581	0	0
CM050032.1:84331843-84358157	0	0
CM050033.1:63461745-63488059	0	0
CM050033.1:97776635-97802949	0	0
CM050035.1:108258300-108284613	0	0
CM050038.1:46037403-46063717	0	0
CM050038.1:88286592-88309115	0	0
CM050039.1:44542880-44569192	0	0
CM050027.1:84812346-84838660	0	0
CM050043.1:35300827-35327141	0	0
CM050045.1:5159997-5186311	0	0
CM050046.1:6931632-6957937	0	0
CM050027.1:84212742-84239056	0	0
CM050040.1:77304970-77331284	0	0
CM050027.1:247450004-247472527	0	0
CM050028.1:121822471-121848786	0	0
CM050033.1:108002939-108029253	0	0
CM050029.1:59431243-59457557	0	0
CM050030.1:9240900-9267214	0	0
CM050043.1:27690367-27716681	0	0
CM050028.1:58399264-58425189	0	0
CM050032.1:160629113-160655427	0	0
CM050028.1:82579923-82606237	0	0
CM050027.1:221110573-221136887	0	0
CM050029.1:4863103-4889417	0	0
CM050032.1:137614267-137640581	0	0
CM050027.1:13751858-13778172	0	0
CM050031.1:28040133-28066447	0	0
CM050035.1:62900580-62926907	0	0
CM050037.1:101251967-101278281	0	0
CM050028.1:32153017-32179343	0	0
CM050037.1:89746380-89772694	0	0
CM050027.1:243895966-243922280	0	0
CM050038.1:48252335-48278649	0	0
CM050027.1:50913239-50938974	0	0
CM050027.1:160617464-160643778	0	0
CM050039.1:57004542-57030856	0	0
CM050032.1:99463117-99489431	0	0
CM050033.1:152942214-152968541	0	0
CM050035.1:139968715-139994867	0	0
CM050045.1:37265774-37292088	0	0
CM050029.1:101855174-101881488	0	0
CM050028.1:77161750-77188064	0	0
CM050029.1:113242745-113269059	0	0
CM050030.1:114419217-114445530	0	0
CM050041.1:3218411-3244725	0	0
CM050028.1:71046601-71072915	0	0
CM050039.1:72339997-72366311	0	0
CM050030.1:2692819-2719133	0	0
CM050027.1:50489450-50515765	0	0
CM050042.1:52621135-52647443	0	0
CM050045.1:156504278-156530531	0	0
CM050034.1:120906222-120932536	0	0
CM050029.1:174286994-174312739	0	0
CM050029.1:21964076-21990391	0	0
CM050031.1:154454966-154481280	0	0
CM050034.1:52727105-52753419	0	0
CM050042.1:315287-341601	0	0
CM050031.1:63463932-63490246	0.0023753	0.539841
CM050040.1:77304970-77331284	0.0023753	0.539841
CM050039.1:89264311-89290650	0.00251257	0.571038
CM050030.1:157006177-157032491	0.00294986	0.670423
CM050034.1:71044293-71070608	0.00298286	0.677922
CM050037.1:69037398-69063712	0.00298286	0.677922
CM050027.1:285562852-285589174	0.00299402	0.680459
	Mean Age (MY)
	0.1
	STDEV(MY)
	0.34

## Sheet: TableS5
Table S5: CynVolERV-B1 proviral LTR age estimation
Ref	K2P distances	Age MY(0.0022)
CM050027.1:7458977-7484126	0	0
CM050027.1:36225156-36250301	0	0
CM050027.1:46361656-46386801	0	0
CM050027.1:47026024-47050481	0	0
CM050027.1:49720133-49744165	0	0
CM050027.1:58500061-58525241	0	0
CM050027.1:80217266-80242438	0	0
CM050027.1:88170243-88194881	0	0
CM050027.1:93570614-93595760	0	0
CM050027.1:154716445-154741590	0	0
CM050027.1:184968521-184993469	0	0
CM050027.1:243983529-244008675	0	0
CM050027.1:245638786-245664065	0	0
CM050027.1:255589685-255614142	0	0
CM050027.1:268773487-268798769	0	0
CM050027.1:273313872-273339017	0	0
CM050028.1:4565677-4590087	0	0
CM050028.1:15910115-15935157	0	0
CM050028.1:40836795-40862074	0	0
CM050028.1:43191357-43215814	0	0
CM050028.1:48831654-48856934	0	0
CM050028.1:78758638-78783920	0	0
CM050028.1:90265845-90289426	0	0
CM050028.1:104804933-104830080	0	0
CM050028.1:119356656-119381806	0	0
CM050028.1:120102930-120128079	0	0
CM050028.1:169184254-169209400	0	0
CM050028.1:170097435-170122584	0	0
CM050028.1:174103885-174129031	0	0
CM050028.1:176186383-176211361	0	0
CM050028.1:218296321-218320778	0	0
CM050028.1:219719545-219744695	0	0
CM050028.1:228592789-228617690	0	0
CM050029.1:47963411-47988557	0	0
CM050029.1:92201838-92226984	0	0
CM050029.1:97155293-97180444	0	0
CM050029.1:126305676-126330828	0	0
CM050029.1:126498982-126524263	0	0
CM050029.1:171540348-171565630	0	0
CM050029.1:176030822-176056102	0	0
CM050029.1:176100090-176125237	0	0
CM050030.1:3908362-3933617	0	0
CM050030.1:19079317-19104459	0	0
CM050030.1:19677541-19702735	0	0
CM050030.1:25025973-25051144	0	0
CM050030.1:33562993-33588143	0	0
CM050030.1:33831936-33857046	0	0
CM050030.1:33875615-33900761	0	0
CM050030.1:35529723-35554871	0	0
CM050030.1:36667054-36692215	0	0
CM050030.1:37236942-37262087	0	0
CM050030.1:37491011-37515650	0	0
CM050030.1:73596135-73621283	0	0
CM050030.1:94896827-94921395	0	0
CM050030.1:98619984-98645266	0	0
CM050030.1:104562030-104585291	0	0
CM050030.1:104984216-105009386	0	0
CM050030.1:129433401-129458547	0	0
CM050030.1:137003556-137028705	0	0
CM050031.1:28348912-28374065	0	0
CM050031.1:38000860-38026138 1	0	0
CM050031.1:38898376-38923522	0	0
CM050031.1:89004971-89030116	0	0
CM050031.1:101265585-101289430	0	0
CM050031.1:114380043-114405322	0	0
CM050031.1:141223997-141249152	0	0
CM050031.1:147434701-147459858	0	0
CM050031.1:152964654-152989839	0	0
CM050032.1:60198905-60224191	0	0
CM050032.1:77467189-77492334	0	0
CM050032.1:112036770-112061227	0	0
CM050032.1:142274968-142300119	0	0
CM050032.1:143654597-143679743	0	0
CM050032.1:153640927-153666074	0	0
CM050033.1:25010445-25035723	0	0
CM050033.1:29688496-29713779	0	0
CM050033.1:30252527-30276532	0	0
CM050033.1:37249795-37274942	0	0
CM050033.1:49699497-49723584	0	0
CM050033.1:65736362-65760888	0	0
CM050033.1:67081483-67106631	0	0
CM050033.1:73934072-73958010	0	0
CM050033.1:77172461-77197760	0	0
CM050033.1:88203002-88228149	0	0
CM050033.1:95255005-95279542	0	0
CM050033.1:137239928-137265213	0	0
CM050034.1:1844909-1870192	0	0
CM050034.1:9064703-9089823	0	0
CM050034.1:44330688-44355967	0	0
CM050034.1:61507079-61532222	0	0
CM050034.1:71818046-71843361	0	0
CM050034.1:74084212-74109361	0	0
CM050034.1:76232849-76258016	0	0
CM050034.1:76674140-76699285	0	0
CM050034.1:143105740-143131022	0	0
CM050034.1:147962865-147988144	0	0
CM050034.1:148445518-148470663	0	0
CM050034.1:148630668-148655814	0	0
CM050034.1:149141395-149166565	0	0
CM050034.1:149421606-149446889	0	0
CM050034.1:152093920-152119202	0	0
CM050034.1:152124799-152149946	0	0
CM050035.1:9333713-9358857	0	0
CM050035.1:15047148-15072294	0	0
CM050035.1:39691267-39716546	0	0
CM050035.1:61583466-61608612	0	0
CM050035.1:75296741-75321889	0	0
CM050035.1:148008494-148033650	0	0
CM050036.1:18839873-18865018	0	0
CM050036.1:36507373-36532523	0	0
CM050036.1:64142276-64167426	0	0
CM050036.1:120315459-120340606	0	0
CM050036.1:122610898-122636043	0	0
CM050037.1:7074584-7098425	0	0
CM050037.1:78922849-78947989	0	0
CM050037.1:89063571-89088692	0	0
CM050037.1:98723941-98749087	0	0
CM050037.1:101693947-101719093	0	0
CM050038.1:39433316-39458594	0	0
CM050038.1:48301975-48327121	0	0
CM050038.1:87622725-87648007	0	0
CM050038.1:95300430-95325531	0	0
CM050038.1:95502212-95527363	0	0
CM050038.1:101465183-101490463	0	0
CM050038.1:102061482-102086573	0	0
CM050039.1:5284727-5309064	0	0
CM050039.1:5724214-5749361	0	0
CM050039.1:20825484-20850634	0	0
CM050039.1:57515947-57540500	0	0
CM050039.1:59825404-59850551	0	0
CM050039.1:62369249-62394421	0	0
CM050039.1:62620621-62645045	0	0
CM050039.1:85972835-85997982	0	0
CM050039.1:93588087-93613233	0	0
CM050039.1:93835882-93860324	0	0
CM050039.1:99201252-99225766	0	0
CM050039.1:99260593-99285742	0	0
CM050039.1:101168851-101193903	0	0
CM050039.1:101198318-101223464	0	0
CM050039.1:102394088-102419236	0	0
CM050040.1:26437435-26462720	0	0
CM050040.1:90165450-90190729	0	0
CM050040.1:90233829-90258975	0	0
CM050040.1:91933862-91959007	0	0
CM050040.1:101623789-101649348	0	0
CM050040.1:101699427-101724707	0	0
CM050041.1:1310162-1335308	0	0
CM050041.1:2721897-2747180	0	0
CM050041.1:6894934-6920216	0	0
CM050041.1:10199202-10224480	0	0
CM050041.1:54359208-54384354	0	0
CM050041.1:56310696-56335981	0	0
CM050042.1:52290-77436	0	0
CM050042.1:1972220-1997502	0	0
CM050042.1:17118685-17143833	0	0
CM050042.1:45813121-45838267	0	0
CM050042.1:72187819-72212957	0	0
CM050043.1:4859576-4883614	0	0
CM050043.1:5568892-5594052	0	0
CM050043.1:10421710-10446862	0	0
CM050043.1:21436119-21461264	0	0
CM050043.1:31897454-31922603	0	0
CM050043.1:33835025-33860172	0	0
CM050045.1:17844780-17870062	0	0
CM050045.1:27250282-27275428	0	0
CM050045.1:32121988-32147133	0	0
CM050045.1:33373330-33398475	0	0
CM050045.1:56713812-56738959	0	0
CM050045.1:59605963-59631108	0	0
CM050045.1:98219440-98244585	0	0
CM050045.1:100315363-100346351	0	0
CM050045.1:162320632-162345778	0	0
CM050045.1:167185655-167210804	0	0
CM050046.1:1951690-1976969	0	0
CM050032.1:46914431-46939611	0.0016632	0.378001
CM050032.1:33383479-33408625	0.00177857	0.40422
CM050028.1:45147002-45172151	0.002414	0.548638
CM050028.1:48831654-48856934	0.002414	0.548638
CM050034.1:145684903-145710181	0.002414	0.548638
CM050031.1:126096747-126122026	0.00241546	0.548969
CM050033.1:151138524-151163671	0.00241546	0.548969
CM050035.1:149283297-149308448	0.00241546	0.548969
CM050028.1:211754587-211779740	0.0198582	4.51323
	Mean Age (MY)
	0
	STDEV(MY)
	0

## Sheet: TableS6
Table S6: CynVolERV-B2 proviral LTR age estimation
Ref	K2P distances	Age MY(0.0022)
CM050027.1:46325197-46351476	0	0
CM050027.1:72192565-72218844	0	0
CM050027.1:73040955-73067234	0	0
CM050027.1:73141117-73167269	0	0
CM050027.1:76815017-76839132	0	0
CM050027.1:86467161-86491657	0	0
CM050027.1:127924169-127950458	0	0
CM050027.1:132333417-132359696	0	0
CM050027.1:143476684-143502969	0	0
CM050027.1:154592908-154619187	0	0
CM050027.1:212752522-212778801	0	0
CM050027.1:254744295-254770036	0	0
CM050027.1:254834687-254860969	0	0
CM050027.1:302821060-302846340	0	0
CM050028.1:17414866-17441148	0	0
CM050028.1:22641681-22668158	0	0
CM050028.1:22796128-22822411	0	0
CM050028.1:42799382-42825661	0	0
CM050028.1:45487144-45513431	0	0
CM050028.1:46968921-46993048	0	0
CM050028.1:49086695-49112426	0	0
CM050028.1:54775846-54800590	0	0
CM050028.1:68376060-68402285	0	0
CM050028.1:75121772-75147425	0	0
CM050028.1:83978998-84004578	0	0
CM050028.1:114224244-114250527	0	0
CM050028.1:158273216-158297333	0	0
CM050028.1:161386388-161412673	0	0
CM050028.1:170055139-170076707	0	0
CM050028.1:170144167-170168280	0	0
CM050028.1:182954843-182978946	0	0
CM050028.1:221430487-221454088	0	0
CM050028.1:221789416-221813826	0	0
CM050028.1:227170088-227195819	0	0
CM050029.1:11090241-11114361	0	0
CM050029.1:12367873-12393604	0	0
CM050029.1:36933091-36955582	0	0
CM050029.1:46608753-46634323	0	0
CM050029.1:47524233-47548361	0	0
CM050029.1:97918899-97945178	0	0
CM050029.1:104020609-104044726	0	0
CM050029.1:104673084-104697200	0	0
CM050029.1:104946514-104972798	0	0
CM050029.1:112231313-112257596	0	0
CM050029.1:114077784-114102600	0	0
CM050029.1:118757670-118783952	0	0
CM050029.1:124711324-124737056	0	0
CM050029.1:159005087-159028854	0	0
CM050029.1:181504545-181530823	0	0
CM050030.1:6741318-6767597	0	0
CM050030.1:8851204-8875324	0	0
CM050030.1:28020728-28047010	0	0
CM050030.1:50150633-50176914	0	0
CM050030.1:93485918-93512197	0	0
CM050030.1:104061694-104087064	0	0
CM050030.1:107466597-107492876	0	0
CM050030.1:128280003-128304116	0	0
CM050030.1:145404735-145431015	0	0
CM050030.1:146482915-146509194	0	0
CM050030.1:147312509-147336615	0	0
CM050031.1:15567880-15594159	0	0
CM050031.1:31275579-31301860	0	0
CM050031.1:37787509-37813790 1	0	0
CM050031.1:37787509-37813790 2	0	0
CM050031.1:61458525-61484804	0	0
CM050031.1:61580419-61604536	0	0
CM050031.1:78473663-78497925	0	0
CM050031.1:81999063-82025343	0	0
CM050031.1:94962559-94987340	0	0
CM050031.1:116494851-116517954	0	0
CM050031.1:159588718-159614999	0	0
CM050031.1:165253559-165279838	0	0
CM050032.1:6952535-6976660	0	0
CM050032.1:19841205-19867160	0	0
CM050032.1:41615334-41641616	0	0
CM050032.1:153673108-153697238	0	0
CM050032.1:153797196-153823475	0	0
CM050032.1:156904669-156930951	0	0
CM050033.1:42045234-42071514	0	0
CM050033.1:72987878-73011996	0	0
CM050033.1:77092912-77119198	0	0
CM050033.1:78280204-78306490	0	0
CM050033.1:93908720-93933473	0	0
CM050033.1:93943365-93967468	0	0
CM050033.1:161546755-161573034	0	0
CM050034.1:52609414-52635696	0	0
CM050034.1:121121581-121147864	0	0
CM050034.1:124349089-124373186	0	0
CM050034.1:138504995-138529256	0	0
CM050034.1:142491987-142518267	0	0
CM050034.1:147675304-147701584	0	0
CM050034.1:148800338-148824115	0	0
CM050034.1:151458437-151484718	0	0
CM050035.1:37611136-37635250	0	0
CM050035.1:38985194-39011475	0	0
CM050035.1:53119071-53145350	0	0
CM050035.1:69869207-69895492	0	0
CM050035.1:96753393-96779658	0	0
CM050035.1:99557623-99583907	0	0
CM050035.1:99763410-99790181	0	0
CM050035.1:121253275-121279547	0	0
CM050035.1:151377019-151403055	0	0
CM050036.1:1279377-1305655	0	0
CM050036.1:18215107-18240760	0	0
CM050037.1:10205042-10231322	0	0
CM050037.1:16809639-16835918	0	0
CM050037.1:24832301-24858579	0	0
CM050037.1:26123384-26149666	0	0
CM050037.1:29180913-29205051	0	0
CM050037.1:29514173-29536696	0	0
CM050037.1:30219150-30243271	0	0
CM050037.1:37202914-37228644	0	0
CM050038.1:28995892-29021628	0	0
CM050038.1:61731732-61757884	0	0
CM050038.1:98034219-98060503	0	0
CM050038.1:101832906-101858361	0	0
CM050038.1:101985205-102011487	0	0
CM050039.1:39998092-40023825	0	0
CM050039.1:49527431-49551549	0	0
CM050039.1:62006538-62032817	0	0
CM050039.1:62561978-62588260	0	0
CM050039.1:74468872-74492988	0	0
CM050039.1:90160215-90184353	0	0
CM050039.1:93660211-93685952	0	0
CM050040.1:10716623-10742907	0	0
CM050040.1:22094626-22120905	0	0
CM050040.1:32745864-32772149	0	0
CM050040.1:41016136-41042402	0	0
CM050040.1:84298840-84323892	0	0
CM050041.1:6802234-6827967	0	0
CM050041.1:9809003-9834736	0	0
CM050042.1:664827-691108	0	0
CM050042.1:1086649-1112959	0	0
CM050042.1:37898955-37922807	0	0
CM050042.1:50817291-50842072	0	0
CM050043.1:6170317-6194421	0	0
CM050043.1:45158787-45184606	0	0
CM050045.1:55915839-55939952	0	0
CM050045.1:62301830-62328109	0	0
CM050045.1:63369617-63395903	0	0
CM050045.1:68714567-68740849	0	0
CM050045.1:98665970-98692249	0	0
CM050045.1:129978370-130004120	0	0
CM050045.1:142553040-142575562	0	0
CM050045.1:144908149-144934428	0	0
CM050045.1:162919671-162944451	0	0
JAPWCP010000020.1:162423-188702	0	0
JAPWCP010000033.1:4292243-4318525	0	0
CM050039.1:50845931-50871675	0.00129534	0.294395
CM050039.1:59166097-59192376	0.00142046	0.322831
CM050028.1:219649999-219676279	0.00152614	0.346849
CM050037.1:75349325-75374865	0.0016632	0.378001
CM050034.1:138822758-138849041	0.0017331	0.393887
CM050029.1:124149579-124175309	0.00174216	0.395946
CM050029.1:82605603-82631883	0.00174825	0.39733
CM050028.1:40090123-40114232	0.00229358	0.521269
CM050030.1:141229824-141253933	0.00230282	0.523369
CM050027.1:90383293-90409572	0.00305111	0.693435
	Mean Age (MY)
	0.0540166
	STDEV(MY)
	0.216227

## Sheet: TableS7
Table S7: CynVolERV-C proviral LTR age estimation
Ref	K2P distances	Age MY(0.0022)
CM050027.1:23289492-23314991	0	0
CM050027.1:23155000-23180499	0	0
CM050033.1:146926029-146951529	0	0
CM050045.1:147371036-147396535	0	0
CM050040.1:82943366-82968865	0	0
	Mean Age (MY)
	0
	STDEV(MY)
	0

## Sheet: TableS8
Table S8: CynVolERV-A proviral gag age estimation
Ref	K2P distances	Age MY(0.0022)
CM050029.1:59431243-59457557	0.000611247	0.27784
CM050028.1:58399264-58425189	0.000611247	0.27784
CM050028.1:93595031-93621345	0.000611995	0.27818
CM050032.1:84331843-84358157	0.000611995	0.27818
CM050028.1:7125288-7151604	0.00122175	0.55534
CM050029.1:138302410-138328724	0.00122175	0.55534
CM050035.1:62900580-62926907	0.00122175	0.55534
CM050037.1:89746380-89772694	0.00122175	0.55534
CM050037.1:69037398-69063712	0.00122175	0.55534
CM050034.1:71044293-71070608	0.00122277	0.555807
CM050028.1:136610148-136636462	0.00122427	0.556487
CM050028.1:82579923-82606237	0.0018329	0.833137
CM050028.1:32153017-32179343	0.00183374	0.833519
CM050027.1:160617464-160643778	0.00183374	0.833519
CM050032.1:99463117-99489431	0.00183374	0.833519
CM050028.1:71046601-71072915	0.00183374	0.833519
CM050030.1:2692819-2719133	0.00183374	0.833519
CM050035.1:108258300-108284613	0.00183599	0.83454
CM050037.1:101251967-101278281	0.00183739	0.835178
CM050038.1:48252335-48278649	0.00198676	0.903072
CM050027.1:271508792-271535106	0.00244649	1.11204
CM050033.1:97776635-97802949	0.00244649	1.11204
CM050027.1:50913239-50938974	0.00244649	1.11204
CM050029.1:37734611-37760925	0.00244948	1.1134
CM050031.1:63463932-63490246	0.00244948	1.1134
CM050039.1:44542880-44569192	0.00305999	1.3909
CM050027.1:247450004-247472527	0.00305999	1.3909
CM050045.1:37265774-37292088	0.00305999	1.3909
CM050027.1:285562852-285589174	0.00306111	1.39141
CM050027.1:84212742-84239056	0.00306214	1.39188
CM050032.1:137614267-137640581	0.00306214	1.39188
CM050034.1:120906222-120932536	0.00306214	1.39188
CM050042.1:52621135-52647443	0.00306486	1.39312
CM050040.1:77304970-77331284	0.00367227	1.66921
CM050027.1:13751858-13778172	0.00367227	1.66921
CM050034.1:35688701-35715017	0.00367424	1.67011
CM050030.1:9240900-9267214	0.00367424	1.67011
CM050039.1:57004542-57030856	0.00367424	1.67011
CM050030.1:114419217-114445530	0.00367424	1.67011
CM050033.1:152942214-152968541	0.00396901	1.8041
CM050029.1:174286994-174312739	0.00397616	1.80735
CM050033.1:63461745-63488059	0.00429215	1.95098
CM050034.1:52727105-52753419	0.0042945	1.95205
CM050030.1:157006177-157032491	0.0042945	1.95205
CM050045.1:156504278-156530531	0.00490012	2.22733
CM050043.1:35300827-35327141	0.00552153	2.50979
CM050027.1:243895966-243922280	0.00552181	2.50991
CM050028.1:77161750-77188064	0.00613577	2.78899
CM050027.1:284998335-285024650	0.00613993	2.79088
CM050028.1:125086838-125113152	0.00613993	2.79088
CM050031.1:154454966-154481280	0.00613993	2.79088
CM050033.1:108002939-108029253	0.00615087	2.79585
CM050042.1:315287-341601	0.00631322	2.86964
CM050046.1:6931632-6957937	0.00675523	3.07056
CM050029.1:122127314-122153652	0.00675798	3.07181
CM050027.1:84812346-84838660	0.00675798	3.07181
CM050040.1:77304970-77331284	0.00675798	3.07181
CM050035.1:139968715-139994867	0.00676129	3.07331
CM050040.1:94994774-95017930	0.00676213	3.0737
CM050029.1:21964076-21990391	0.00676968	3.07713
CM050040.1:76342596-76368910	0.00737679	3.35309
CM050030.1:36013771-36040085	0.00737679	3.35309
CM050027.1:221110573-221136887	0.00737679	3.35309
CM050031.1:28040133-28066447	0.00737679	3.35309
CM050027.1:75244611-75270927	0.00738274	3.35579
CM050041.1:3218411-3244725	0.00740297	3.36499
CM050039.1:72339997-72366311	0.00799062	3.6321
CM050038.1:46037403-46063717	0.00799286	3.63312
CM050038.1:27475323-27501637	0.00799637	3.63471
CM050042.1:52165255-52191569	0.00799637	3.63471
CM050029.1:113242745-113269059	0.00799637	3.63471
CM050028.1:121822471-121848786	0.00799975	3.63625
CM050032.1:160629113-160655427	0.0080027	3.63759
CM050031.1:9837267-9863581	0.00801609	3.64368
CM050027.1:50489450-50515765	0.00861282	3.91492
CM050027.1:7875854-7901109	0.00861672	3.91669
CM050038.1:88286592-88309115	0.00862734	3.92152
CM050036.1:118295359-118321666	0.00863798	3.92636
CM050027.1:197988628-198014942	0.00864753	3.93069
CM050045.1:5159997-5186311	0.00865936	3.93607
CM050043.1:27690367-27716681	0.00985506	4.47957
CM050039.1:89264311-89290650	0.00985506	4.47957
CM050029.1:101855174-101881488	0.0104824	4.76472
CM050029.1:4863103-4889417	0.0111278	5.05811
CM050033.1:17723396-17749710	0.0148571	6.75321
	Mean Age (MY)
	2.26637
	STDEV(MY)
	1.37672

## Sheet: TableS9
Table S9: CynVolERV-A proviral pol age estimation
Ref	K2P distances	Age MY(0.0022)
CM050028.1:136610148-136636462	0	0
CM050035.1:108258300-108284613	0	0
CM050029.1:59431243-59457557	0	0
CM050033.1:152942214-152968541	0	0
CM050028.1:93595031-93621345	0.000313283	0.142401
CM050028.1:58399264-58425189	0.000626763	0.284892
CM050034.1:71044293-71070608	0.000941029	0.427741
CM050037.1:101251967-101278281	0.00125382	0.569918
CM050032.1:137614267-137640581	0.00125478	0.570354
CM050034.1:120906222-120932536	0.0012551	0.5705
CM050039.1:44542880-44569192	0.00156838	0.712901
CM050042.1:52621135-52647443	0.00219712	0.998689
CM050032.1:99463117-99489431	0.00219788	0.999036
CM050028.1:125086838-125113152	0.00244549	1.11159
CM050033.1:63461745-63488059	0.00251106	1.14139
CM050034.1:52727105-52753419	0.00251178	1.14172
CM050029.1:37734611-37760925	0.0025158	1.14355
CM050027.1:7875854-7901109	0.0028276	1.28527
CM050030.1:36013771-36040085	0.0028276	1.28527
CM050029.1:122127314-122153652	0.00282842	1.28564
CM050028.1:82579923-82606237	0.00283116	1.28689
CM050037.1:69037398-69063712	0.00283116	1.28689
CM050028.1:121822471-121848786	0.00314079	1.42763
CM050042.1:52165255-52191569	0.00314276	1.42853
CM050027.1:284998335-285024650	0.00314276	1.42853
CM050046.1:6931632-6957937	0.00314276	1.42853
CM050027.1:84212742-84239056	0.00314276	1.42853
CM050039.1:72339997-72366311	0.00314397	1.42908
CM050029.1:174286994-174312739	0.00343644	1.56202
CM050031.1:154454966-154481280	0.00345812	1.57187
CM050045.1:156504278-156530531	0.00345943	1.57247
CM050040.1:76342596-76368910	0.0034603	1.57286
CM050027.1:13751858-13778172	0.0034603	1.57286
CM050036.1:118295359-118321666	0.00346131	1.57332
CM050045.1:5159997-5186311	0.00346131	1.57332
CM050040.1:77304970-77331284	0.00346247	1.57385
CM050033.1:17723396-17749710	0.00346349	1.57431
CM050031.1:9837267-9863581	0.00346349	1.57431
CM050027.1:84812346-84838660	0.00346349	1.57431
CM050027.1:50489450-50515765	0.00347114	1.57779
CM050027.1:271508792-271535106	0.00377368	1.71531
CM050027.1:221110573-221136887	0.00377368	1.71531
CM050029.1:113242745-113269059	0.00377368	1.71531
CM050028.1:77161750-77188064	0.00377717	1.71689
CM050033.1:108002939-108029253	0.00378431	1.72014
CM050029.1:21964076-21990391	0.00395259	1.79663
CM050027.1:75244611-75270927	0.00409201	1.86
CM050031.1:28040133-28066447	0.00409201	1.86
CM050029.1:4863103-4889417	0.0040958	1.86173
CM050041.1:3218411-3244725	0.00410234	1.8647
CM050042.1:315287-341601	0.00411532	1.8706
CM050038.1:27475323-27501637	0.00440539	2.00245
CM050027.1:243895966-243922280	0.00440816	2.00371
CM050027.1:285562852-285589174	0.00441226	2.00557
CM050043.1:27690367-27716681	0.00441255	2.00571
CM050028.1:7125288-7151604	0.00472154	2.14616
CM050028.1:71046601-71072915	0.00472154	2.14616
CM050030.1:2692819-2719133	0.00472154	2.14616
CM050038.1:88286592-88309115	0.00472325	2.14693
CM050032.1:160629113-160655427	0.00472593	2.14815
CM050038.1:46037403-46063717	0.00473518	2.15235
CM050040.1:94994774-95017930	0.0050379	2.28995
CM050034.1:35688701-35715017	0.0050379	2.28995
CM050035.1:62900580-62926907	0.0050379	2.28995
CM050030.1:114419217-114445530	0.0050379	2.28995
CM050029.1:138302410-138328724	0.00532538	2.42063
CM050027.1:50913239-50938974	0.00535299	2.43318
CM050039.1:89264311-89290650	0.00535299	2.43318
CM050028.1:32153017-32179343	0.00535446	2.43384
CM050037.1:89746380-89772694	0.00535446	2.43384
CM050027.1:160617464-160643778	0.00535446	2.43384
CM050043.1:35300827-35327141	0.00566965	2.57711
CM050038.1:48252335-48278649	0.00566965	2.57711
CM050032.1:84331843-84358157	0.0059865	2.72114
CM050035.1:139968715-139994867	0.00598817	2.7219
CM050040.1:77304970-77331284	0.00599784	2.72629
CM050027.1:197988628-198014942	0.00632527	2.87512
CM050033.1:97776635-97802949	0.00662269	3.01031
CM050027.1:247450004-247472527	0.00662328	3.01058
CM050031.1:63463932-63490246	0.00694025	3.15466
CM050039.1:57004542-57030856	0.00694522	3.15692
CM050045.1:37265774-37292088	0.00694522	3.15692
CM050030.1:157006177-157032491	0.0072586	3.29936
CM050030.1:9240900-9267214	0.00759776	3.45353
CM050028.1:198188685-198214999	0.00948162	4.30983
CM050029.1:101855174-101881488	0.0101463	4.61194
	Mean Age (MY)
	1.81
	STDEV(MY)
	0.9

## Sheet: TableS10
Table S10: CynVolERV-A proviral env age estimation
Ref	K2P distances	Age MY(0.0022)
CM050028.1:136610148-136636462	0.000498505	0.226593
CM050029.1:59431243-59457557	0.000498505	0.226593
CM050037.1:101251967-101278281	0.000498505	0.226593
CM050035.1:108258300-108284613	0.000501253	0.227842
CM050028.1:58399264-58425189	0.000997507	0.453412
CM050032.1:137614267-137640581	0.000997507	0.453412
CM050028.1:93595031-93621345	0.00149701	0.680458
CM050034.1:71044293-71070608	0.00149701	0.680458
CM050034.1:52727105-52753419	0.0014985	0.681138
CM050027.1:75244611-75270927	0.00199576	0.907164
CM050034.1:120906222-120932536	0.00199701	0.907731
CM050033.1:63461745-63488059	0.00199819	0.908269
CM050028.1:121822471-121848786	0.00299626	1.36194
CM050045.1:156504278-156530531	0.00350076	1.59126
CM050027.1:13751858-13778172	0.00350546	1.59339
CM050027.1:271508792-271535106	0.00400202	1.8191
CM050029.1:37734611-37760925	0.00400603	1.82092
CM050037.1:69037398-69063712	0.00400603	1.82092
CM050040.1:77304970-77331284	0.00450453	2.04752
CM050029.1:174286994-174312739	0.00450453	2.04752
CM050032.1:99463117-99489431	0.00450905	2.04957
CM050027.1:84212742-84239056	0.00501025	2.27739
CM050028.1:82579923-82606237	0.00501025	2.27739
CM050042.1:52621135-52647443	0.00551552	2.50706
CM050028.1:7125288-7151604	0.00552214	2.51007
CM050027.1:160617464-160643778	0.00601831	2.7356
CM050034.1:35688701-35715017	0.00602115	2.73688
CM050039.1:44542880-44569192	0.00602115	2.73688
CM050043.1:35300827-35327141	0.00602115	2.73688
CM050035.1:62900580-62926907	0.00602115	2.73688
CM050037.1:89746380-89772694	0.00602115	2.73688
CM050027.1:50913239-50938974	0.00602115	2.73688
CM050029.1:138302410-138328724	0.0060272	2.73963
CM050028.1:71046601-71072915	0.00603326	2.74239
CM050031.1:63463932-63490246	0.00652311	2.96505
CM050028.1:32153017-32179343	0.0065262	2.96645
CM050030.1:114419217-114445530	0.0065262	2.96645
CM050030.1:2692819-2719133	0.0065262	2.96645
CM050038.1:48252335-48278649	0.00703176	3.19625
CM050027.1:243895966-243922280	0.00753101	3.42319
CM050040.1:77304970-77331284	0.00802892	3.64951
CM050027.1:50489450-50515765	0.00803126	3.65057
CM050029.1:21964076-21990391	0.00803126	3.65057
CM050027.1:84812346-84838660	0.00803933	3.65424
CM050038.1:27475323-27501637	0.00853251	3.87842
CM050040.1:76342596-76368910	0.00853473	3.87942
CM050029.1:122127314-122153652	0.00853473	3.87942
CM050027.1:221110573-221136887	0.00853473	3.87942
CM050029.1:113242745-113269059	0.00853473	3.87942
CM050036.1:118295359-118321666	0.00853733	3.88061
CM050039.1:89264311-89290650	0.00854109	3.88231
CM050032.1:84331843-84358157	0.00855751	3.88978
CM050027.1:285562852-285589174	0.00903484	4.10675
CM050033.1:108002939-108029253	0.00903807	4.10821
CM050042.1:52165255-52191569	0.00954517	4.33871
CM050032.1:160629113-160655427	0.00955102	4.34137
CM050030.1:36013771-36040085	0.00955477	4.34308
CM050035.1:139968715-139994867	0.00956726	4.34875
CM050033.1:97776635-97802949	0.00957227	4.35103
CM050038.1:46037403-46063717	0.0100497	4.56803
CM050031.1:28040133-28066447	0.0100497	4.56803
CM050046.1:6931632-6957937	0.0100523	4.56921
CM050031.1:9837267-9863581	0.0100553	4.57057
CM050045.1:5159997-5186311	0.0100586	4.57211
CM050027.1:284998335-285024650	0.0100624	4.57381
CM050038.1:88286592-88309115	0.0100688	4.57671
CM050033.1:152942214-152968541	0.0105652	4.80234
CM050031.1:154454966-154481280	0.0105705	4.80478
CM050030.1:157006177-157032491	0.0105814	4.80974
CM050028.1:77161750-77188064	0.011068	5.03092
CM050040.1:94994774-95017930	0.0110715	5.03251
CM050027.1:7875854-7901109	0.011076	5.03456
CM050029.1:4863103-4889417	0.0110866	5.03935
CM050030.1:9240900-9267214	0.0110908	5.04129
CM050045.1:37265774-37292088	0.0110908	5.04129
CM050041.1:3218411-3244725	0.0116027	5.27394
CM050042.1:315287-341601	0.0116027	5.27394
CM050027.1:247450004-247472527	0.0116125	5.27841
CM050039.1:72339997-72366311	0.0125916	5.72346
CM050039.1:57004542-57030856	0.0126222	5.73738
CM050027.1:197988628-198014942	0.0136423	6.20104
CM050028.1:125086838-125113152	0.0139258	6.32991
CM050029.1:101855174-101881488	0.0151918	6.90536
CM050043.1:27690367-27716681	0.0161493	7.34058
CM050033.1:17723396-17749710	0.0161668	7.34856
	Mean Age (MY)
	3.4
	STDEV(MY)
	1.73

[truncated: 9 more sheets: TableS11, TableS12, TableS13, TableS14, TableS15, TableS16, TableS17, TableS18, TableS19]
