# Supplementary material for: Crossing Wallace’s line: an evolutionarily young gibbon ape leukemia virus like endogenous retrovirus identified from the Philippine flying lemur (Cynocephalus volans)
Source: Sci Rep. 2025 Mar 21;15:9790. doi: 10.1038/s41598-025-94582-1 (PMC11928578; doi:10.1038/s41598-025-94582-1)
Supplement: Supplementary file 3 — Supplementary Information 3. [file 41598_2025_94582_MOESM3_ESM.csv]

LOCUS CynVolERV_A 8194 bp DNA linear UNA 18-SEP-2024
DEFINITION Alignment of 86 sequences_Cynocephalus volans.
ACCESSION urn.local...kv-hybvtrc
VERSION urn.local...kv-hybvtrc
KEYWORDS .
SOURCE
ORGANISM .
FEATURES Location/Qualifiers
repeat_region 1..388
/note="5' LTR"
/rpt_type="long_terminal_repeat"
/note="Derived using Geneious Prime 2024.0.4 'Annotate
from Database' based on nucleotide similarity"
/standard_name="5' LTR"
misc_feature 1..244
/note="U3 region of the 3' LTR"
/note="Derived using Geneious Prime 2024.0.4 'Annotate
from Database' based on nucleotide similarity"
/note="Geneious type: LTR"
/standard_name="U3 region of the 3' LTR"
misc_feature 245..313
/note="R region of the 3' LTR"
/note="Derived using Geneious Prime 2024.0.4 'Annotate
from Database' based on nucleotide similarity"
/note="Geneious type: LTR"
/standard_name="R region of the 3' LTR"
misc_feature 314..388
/note="U5 region of the 3' LTR"
/note="Derived using Geneious Prime 2024.0.4 'Annotate
from Database' based on nucleotide similarity"
/note="Geneious type: LTR"
/standard_name="U5 region of the 3' LTR"
primer_bind 391..407
/note="tRNA-Pro primer binding site"
/note="Derived using Geneious Prime 2024.0.4 'Annotate
from Database' based on nucleotide similarity"
/standard_name="tRNA-Pro primer binding site "
CDS 833..2374
/standard_name="Gag"
gene 835..2374
/standard_name="gag"
misc_feature 838..1201
/standard_name="MA"
misc_feature 1175..1192
/note="Geneious type: motif"
/standard_name="PRPPIY"
misc_feature 1207..1443
/standard_name="p12"
misc_feature 1226..1237
/note="Geneious type: motif"
/standard_name="PPPY"
misc_feature 1448..2068
/standard_name="CA"
misc_feature 2070..2370
/standard_name="NC"
misc_feature 2282..2323
/gene="gag"
/note="Cys-His box"
/note="Derived using Geneious Prime 2024.0.4 'Annotate
from Database' based on nucleotide similarity"
/note="Geneious type: motif"
/standard_name="Cys-His box"
CDS 2417..5869
/standard_name="Pol"
gene 2417..5869
/standard_name="pol"
misc_feature 2418..2674
/standard_name="Pro"
misc_feature 2687..4702
/standard_name="RT"
misc_feature 4715..5848
/standard_name="IN"
misc_feature 5747..7171
/standard_name="SU"
CDS 5754..7763
/gene="env"
/codon_start=1
/product="env polyprotein"
/protein_id="UZC79488.1"
/note="Derived using Geneious Prime 2024.0.4 'Annotate
from Database' based on nucleotide similarity"
/standard_name="env CDS"
gene 5754..7763
/gene="env"
/note="Derived using Geneious Prime 2024.0.4 'Annotate
from Database' based on nucleotide similarity"
/standard_name="env "
misc_feature 6249..6263
/note="Geneious type: motif"
/standard_name="CETTG"
misc_feature 7172..7765
/standard_name="TM"
misc_feature 7791..7808
/note="PPT polypurine tract"
/note="Derived using Geneious Prime 2024.0.4 'Annotate
from Database' based on nucleotide similarity"
/note="Geneious type: LTR"
/standard_name="PPT polypurine tract"
repeat_region 7807..8194
/note="3' long terminal repeat"
/rpt_type="long_terminal_repeat"
/note="Derived using Geneious Prime 2024.0.4 'Annotate
from Database' based on nucleotide similarity"
/standard_name="3' LTR "
misc_feature 7807..8050
/note="U3 region of the 3' LTR"
/note="Derived using Geneious Prime 2024.0.4 'Annotate
from Database' based on nucleotide similarity"
/note="Geneious type: LTR"
/standard_name="U3 region of the 3' LTR"
misc_feature 8051..8119
/note="R region of the 3' LTR"
/note="Derived using Geneious Prime 2024.0.4 'Annotate
from Database' based on nucleotide similarity"
/note="Geneious type: LTR"
/standard_name="R region of the 3' LTR"
misc_feature 8120..8194
/note="U5 region of the 3' LTR"
/note="Derived using Geneious Prime 2024.0.4 'Annotate
from Database' based on nucleotide similarity"
/note="Geneious type: LTR"
/standard_name="U5 region of the 3' LTR"
misc_feature
/note="Geneious type: Editing History Deletion"
/standard_name="GTRCATATGCCAAGGGCTDRDWGGCAHDWASDKTWGTRTTGN
CAANYAATAYAVACHHHHGCTGDTTDAHTGAHTBTDGGGHAGGBVCTDGDDHTBBT"
ORIGIN
1 tgaaagaagt gttttccaag ctagccgcag taacgccatt ccgcaaggca cagaaaaata
61 ccctagtaaa aaaaaaaaaa aattaacttc aacagcagtt tccagggcgc ccttcagctg
121 tttcaagaac tcccacatga cccgcgcttt ttccctggcc ttgtttaaac cgaccaatta
181 ccttgcttct cgcttctgta cccgcgcttt ttgctataaa acaagctcaa aaactctact
241 cggcgcgcca gtctaccgag agactgagcc gcccgggtac ccgtgtgttc aataaaacct
301 cttgctaatt gcatccggag ccgtggtctc gttgttcctt gggagggtct ctcctgactg
361 attgattgcc caaatcaggc gtctctcatt tgggggctcg tccgggatca gacccccacc
421 caaggaccac cgacccacca acgggaggta agctggccag cgatcgctcc gtgtctcgtt
481 tctgtgtctg actccgtaac tctgactgtc cctctgagtg cgcgcatttt ggtttcagtt
541 tgttccgggc tgatcgctct gggagcgacg tgtgagtagc gaacagacgt gttcgggggc
601 tcaccgcccg gtaatcctgg gagacgtccc aggatcaggg gaggaccagg gacgcctggt
661 ggacccctca ggagaggatc attatgttct gatcccactg ccgcgtctag agaggcgcgc
721 tctgccatct gactccttct tttgtctcta cgctactcga tctcgccgcc gtttctggtt
781 tctttttgtt ttgttcctga taggcctctg tgtcgtggtc cctctcttcg aaatgggaca
841 aaataactct acccctctct ccctcactct agatcactgg agggacgtga gagcaagggc
901 tcacaatctg tccgtggaaa tcagaaaggg aaaatggcgg accttttgtt cctccgagtg
961 gcccacgttc ggtgtcgggt ggccgccgga aggaactttt aatgtctctg tcatttccgc
1021 agttaaaagg attgtctttc aggaaatcgg gggacacccg gaccaagttc catatatcgt
1081 ggtgtggcaa gacctcgccc agagtccccc accatggatg ccgccctctg tcaaggtcgc
1141 tgtcgtctcc agtccagaga ggccatccgc tcctccccga ccccccatct acccggcaac
1201 agacgactcg ctccttctct ctgagccccc gccctatccg gcagccctgc cacctcctct
1261 ggcccctcag gcggtcggac cggcgccggt ccaggcgccc gatatttccg atcctgaggg
1321 accagccgcg gggaccagga gtcgccgtgc ccgcagtccg gcagacgact cgggtcctga
1381 ctccactgtg attttacccc tccgagccat aggaccccca gccgagccca acggcctagt
1441 ccctctgcaa tattggcctt tctcttcagc agatctttat aattggaaat ctaatcatcc
1501 ttctttttct gaaaatccag caggactcac ggggctcctt gagtctctta tgttttctca
1561 tcagcccacc tgggacgatt gccaacagct cctacagatt ctcttcacca cggaggaacg
1621 agaaaggatt ctccttgagg cccgcaagaa tgtcctgggg gacaacgggg cccctactca
1681 actcgacaac ctcattaatg aggccttccc cctcaatcga cctcagtggg actacaacac
1741 agccgcaggt agggagcgtc tcctggtcta ccgccggact ctagtggcag gtctcaaagg
1801 ggcagctcgg cgccccacca atttggctaa ggtaagagag gtcttacaag gaccggcaga
1861 acccccttcg gttttcttag aacgcctaat ggaggcctat aggagataca ctccgtttga
1921 gccctcttct gaggggcagc aggctgcagt taccatggcc ttcatcggac agtcagcccc
1981 agatattaga aaaaagttac agaggctaga ggggctccaa gattattcct tgcaagattt
2041 agtgagggag gcagaaaagg tgtaccacaa aagggagaca gaagaagaaa gagaagaaag
2101 agaaaaaaaa gaggcagaag agagagaaag gcggcgcgat aagcgccaag aaaaaaactt
2161 gactaggatt ttggccgcag tggtaagtga aaaaggtttt agagataggc agacagggaa
2221 tctgagcaac caggcaagaa agacacctag ggataaaaga tctcctctgg acaaagacca
2281 gtgcgcatac tgtaaagaaa agggtcactg ggcaagagaa tgtccccgaa agaaaaacgt
2341 cagagaagcc aaagttctgt ccctagatga ctaggggagt caaggttcgg accccctccc
2401 cgaacccagg ataacgctga ctgtggaggg gactcccatt gagttcctgg tcgataccgg
2461 ggctgaacat tcagttttga cccaacccct gggaagggta gggtccagac ggacagtcgt
2521 acaaggagca acagggagca aagtctaccc ctggaccaca aagagacttt taaaggctgg
2581 acataaacag gtgacccact cctttctggt catacccgag tgccccgccc ctttgttggg
2641 tagggacctc ttaaccaaac taaaggccca gatccagttt tctgctgagg gcccacaagt
2701 aacatgggaa gaccgcccta cactgtgcct gaccctgaac ctagaagaag aataccggct
2761 acatgaaaag ccaggtccct cctctatcga cccatcctgg ctccaacttt ttcccactgt
2821 atgggcagag agggcaggca tgggactggc caatcaagtc ccaccagtgg tagtggaact
2881 aagatcaggt gcctcaccgg tggctgttcg acaatatcca atgagcaagg aagcccggga
2941 aggtatcaga ccccacatcc agaggttctt agacctaggg gtcttggtgc cctgtcaatc
3001 gccctggaat acccctctac tacctgtaaa aaagccaggg accaatgact atcggccagt
3061 ccaagacctg agagaaatta ataaaagggt acaggatatt catcccaccg tcccaaaccc
3121 ttacagcctt ctgagttccc ttccgcccag ccacacttgg tattcagtct tagatctcaa
3181 ggatgccttt ttctgcctca agctacaccc cagcagccag ccgctattcg cgttcgagtg
3241 gaaagaccca gaaaaaggta acacaggtca gttgacctgg acacggctgc cccaagggtt
3301 caagaactct cccactctct tcgacgaggc cctccaccga gatttggccc cctttagggc
3361 cctcaaccct caggtagtgc tactccaata tgtagacgac ctcttggtgg cagcccccac
3421 atatagagac tgcaaagaag ggacacagaa gctcctacag gaattgagta aattagggta
3481 ccgggtatcg gctaaaaagg cccagctctg ccaaagagag gtcacctatc tggggtacct
3541 actcaagggg ggaaaaagat ggctgacccc ggcccgaaag gctactgtta tgaagatccc
3601 cgctcccacg acccccagac aggtccgtga atttctgggc actgcaggat tctgcaggct
3661 ctggatccct gggtttgctt ccctagctgc acccctgtat cccttaacaa aggaaagcat
3721 cccttttacc tggactgagg aacatcaaaa agcttttgac cacataaaaa aagccttgct
3781 gtcagccccc gctttggccc tcccagacct caccaaacca tttactctat acgtagatga
3841 gagagccggt gtggcccggg gagtgcttac tcagacttta ggaccctggc ggcggccagt
3901 agcttaccta tcaaaaaaat tggatccggt ggctagcggg tggccaacct gcctgaaagc
3961 ggttgcagcc gtggcactcc ttctcaagga cgctgataag ttaaccttgg gacagaatgt
4021 gactgtgatt gctccccata gcctcgaaag cattgtgcgg cagccccccg accggtggat
4081 gaccaatgcc aggatgactc attaccagag cctgctgcta aatgaaagga tatcgtttgc
4141 accccctgcc atcctgaacc cagctaccct cctaccagtc gaatcggaag ccaccccagt
4201 acacaggtgc tcagagatcc tcgccgaaga aactggaact cgacgagacc tgaaggacca
4261 gccattgccc ggggtgccag cctggtatac ggacggtagc agtttcatcg cggagggtaa
4321 gcggagagca ggggccgcca tcgtagatgg caagcggacg gtgtggacaa gcagcctgcc
4381 agaaggtacg tcagcccaga aggccgaact agtggctttg acgcaggcat tacgcctggc
4441 cgaaggaaaa aacatcaaca tctacaccga cagcaggtat gcttttgcca ctgctcacat
4501 tcatggggca atatataaac agagggggtt gctcacttct gcgggaaaag acattaaaaa
4561 caaggaagaa attttggccc tgctagaggc cattcacctc cctaagcggg tcgccattat
4621 ccactgcccc ggccaccaga ggggaaatga ccctgtggcc accgggaacc ggagggccga
4681 cgaggctgca aaacaagccg ccctgtcgac cagagtgctg gcagaaacta caaaacctca
4741 agagctaatc gaacccgccc aggttaaggc cgagccaaga gagctcaccc ctgaccgggg
4801 gaaagaattt attcagcggt tgcatcagtt gacacactta ggaccagaaa agcttctcca
4861 attagtaaac cgcaccagcc tcctcatccc gaacctccag tctgtagttc gcgaggtcac
4921 cagtcggtgt caggcttgtg tcatgactaa tgcggtccca acctaccgag agatcggaaa
4981 gagacaacga ggagatcgac ccggcgtgta ctgggaggta gacttcacag aggtaaagcc
5041 tggccggtat ggaaacaggt atctgctggt attcatagac actttttccg gatgggtaga
5101 agcttttcct accaaaactg aaacggccct gaccgtctgc aaaaagatat tagaggaaat
5161 tctaccccgc ttcgggatcc ctaaggtact cgggtcagac aatggcccag cctttgttgc
5221 tcagataagt cagggactgg ccactcaact ggggataaat tggaagttac actgtgcgta
5281 tagaccccag agctcaggtc aggtagaaag aatgaacagg acaatcaaag agaccttaac
5341 caaattagcc ttagagaccg gtggaaaaga ctgggtggcc ctccttccct tagcgctgct
5401 cagagccagg aatacccctg gccagtttgg tctaactcct tatgaaattc tctatggggg
5461 accgcccccc atactcgagt ctggagggac attgggtccc gatgataatt ttctccctgt
5521 cttatttact catttaaagg ctttagaagt tgtgaggacc cagatctggg accagatcaa
5581 ggaggtgtac aagcccggta ccgtgacaat cccccacccg ttccaggtcg gagaccgagt
5641 gcttgtcaga cgccaccgac ccagcagcct tgagcctcgg tggaaaggcc cgtacctggt
5701 gttgctgacc accccgaccg cagtaaaagt cgacggtatc gctgcctggg tccatgcttc
5761 tcacctcaag cctgcaccac cctcggcacc agatgagtct tgggagctgg aaaagactga
5821 tcatcctctt aagctgcgtt ttcggcggcg gcagaacgag ttggagtgaa aaccctcacc
5881 agcctgtgac cctcacctgg caggtactgt cccaaactgg gaacgttgtc tggaagacag
5941 agaaagtcca gcccccttgg acttggtggc ccattcttac acctgatgta tgtgccctgg
6001 cggccggtct tgagtcctgg gatatcccag aaaccgatgt atcaacctct aagagagtca
6061 gaccccctga ctcaaactat gagaacgctt atagacagat cacctgggga gccataggat
6121 gcagctaccc taaggctagg accagaatgg caagttccac cttctacgtg tgtccccggg
6181 atggccggtc cctttcagaa gctagaaggt gtggagggct agaatccctg tattgtaaag
6241 aatggggttg tgaaaccacg gggactgttt attggcaacc tacgtcctcc tgggacctca
6301 taactgtaaa atggaatgac acagagcgat catggggtgc cctactggca acctgtgaaa
6361 aaaccggctg gtgtaacccc cttaaaataa atttcacaga acaaggacgg caatccaaag
6421 agtggataat aggaaaaacc tggggattgg gattctatgt gtctggatat ccaggcgtac
6481 agttgaccat tcggttagag atcaccagca agccagctga gacagtgggc cccaactccg
6541 tccttgcgaa acaaggaccc cctaacaaaa accccccttc cccaacgagg gaagcgccgc
6601 ccatctctca accctcggcg gctcctagcc aagtccccac ggtactggag ggaagtgttg
6661 tcctgaacac cctgtctccc accacgggcg acagactctt tggccttgtg aggggggcct
6721 tcctagcctt aaatgctacc gacccagacg ccacgaagtc ttgctggctc tgtttggcct
6781 tgggtccccc ttattatgaa ggagttgcct ccttaggagg ggccttcact tatacctcca
6841 actataccca gtgccgctgg gagagccaag gaaagcttac cctcactgag gtctcaggac
6901 acgggtcgtg cataggaaag gtgccctcta cccatcagca tctttgcaat cagaccctac
6961 ccatcaactc ctccacggaa catcagtacc tgctccccac caaccatagc tggtgggcct
7021 gcagcaccgg cctcaccccc tgcctctcca cctcagtttt taatcagtct aaagatttct
7081 gtatcctgat ccagctggtc cctcgcatct attaccattc tgaagaaact ttgttgcagg
7141 cctatgacga tcctcacccc agggttaaaa gagagcctgt ctcacttacc ctagctgttc
7201 ttctggggtt gggggtcgca gcaggtatag gtactggcgc atccgcccta gttaaagggc
7261 ccatagacct ccaacaaggc ctagccagcc tccagaccgc catggatact gacctccggg
7321 tcctccagga ctcaatcagc aagctggagg actcgctgac ttccctatcg gaggtagtac
7381 tccaaaatag aagaggcctt gacctactgt ttctaagaga aggaggcctc tgcgcggccc
7441 taaaagaaga gtgctgtttt tatgtagacc actcaggtgt ggtgcgagac tccatgagaa
7501 aactcaaaga gagactagat aaaagacagt tggagcgcca gaaaaaccaa aactggtatg
7561 aagggtggtt caataactcc ccttggttca ctaccctcct atcaaccatc gccgggcccc
7621 tattgctcct ccttctgttg ttcaccctcg ggccctgcat catcaatagg ttagtccagt
7681 tcatcaatga cagggtaagt gcagtaaaaa ttctggtcct tagacaaaaa tatcagaccc
7741 tagacaacga agacaacctc taaattcgct ctaagattag agcttcccac aagagaaatg
7801 ggggaatgaa agaagtgttt tccaagctag ccgcagtaac gccattccgc aaggcacaga
7861 aaaataccct agtaaaaaaa aaaaaaaaat aacttcaaca gcagtttcca gggcgccctt
7921 cagctgtttc aagaactccc acatgacccg cgctttttcc ctggccttgt ttaaaccgac
7981 caattacctt gcttctcgct tctgtacccg cgctttttgc tataaaacaa gctcaaaaac
8041 tctactcggc gcgccagtct accgagagac tgagccgccc gggtacccgt gtgttcaata
8101 aaacctcttg ctaattgcat ccggagccgt ggtctcgttg ttccttggga gggtctctcc
8161 tgactgattg attgcccaaa tcaggcgtct ctca
//
