# Supplementary material for: Crossing Wallace’s line: an evolutionarily young gibbon ape leukemia virus like endogenous retrovirus identified from the Philippine flying lemur (Cynocephalus volans)
Source: Sci Rep. 2025 Mar 21;15:9790. doi: 10.1038/s41598-025-94582-1 (PMC11928578; doi:10.1038/s41598-025-94582-1)
Supplement: Supplementary file 4 — Supplementary Information 4. [file 41598_2025_94582_MOESM4_ESM.csv]

LOCUS CynVolERV-B1 6763 bp DNA linear UNA 18-SEP-2024
DEFINITION Alignment of 183 sequences.
ACCESSION urn.local...kw-hybvtrc
VERSION urn.local...kw-hybvtrc
KEYWORDS .
SOURCE
ORGANISM .
FEATURES Location/Qualifiers
repeat_region 1..449
/note="5' LTR"
/rpt_type="long_terminal_repeat"
/note="Derived using Geneious Prime 2024.0.4 'Annotate
from Database' based on nucleotide similarity"
/note="Derived using Geneious Prime 2024.0.5 'Annotate
from Database' based on nucleotide similarity"
/standard_name="5' LTR "
misc_feature 1..307
/note="U3 region of the 3' LTR"
/note="Derived using Geneious Prime 2024.0.4 'Annotate
from Database' based on nucleotide similarity"
/note="Derived using Geneious Prime 2024.0.5 'Annotate
from Database' based on nucleotide similarity"
/note="Geneious type: LTR"
/standard_name="U3 region of the 3' LTR"
misc_feature 308..374
/note="R region of the 3' LTR"
/note="Derived using Geneious Prime 2024.0.4 'Annotate
from Database' based on nucleotide similarity"
/note="Derived using Geneious Prime 2024.0.5 'Annotate
from Database' based on nucleotide similarity"
/note="Geneious type: LTR"
/standard_name="R region of the 3' LTR"
misc_feature 375..449
/note="U5 region of the 3' LTR"
/note="Derived using Geneious Prime 2024.0.4 'Annotate
from Database' based on nucleotide similarity"
/note="Derived using Geneious Prime 2024.0.5 'Annotate
from Database' based on nucleotide similarity"
/note="Geneious type: LTR"
/standard_name="U5 region of the 3' LTR"
primer_bind 450..468
/note="tRNA-Pro primer binding site"
/note="Derived using Geneious Prime 2024.0.4 'Annotate
from Database' based on nucleotide similarity"
/note="Derived using Geneious Prime 2024.0.5 'Annotate
from Database' based on nucleotide similarity"
/standard_name="tRNA-Pro primer binding site "
CDS 916..2481
/gene="gag"
/codon_start=1
/product="gag polyprotein"
/protein_id="UZC79486.1"
/note="Derived using Geneious Prime 2024.0.4 'Annotate
from Database' based on nucleotide similarity"
/note="Derived using Geneious Prime 2024.0.5 'Annotate
from Database' based on nucleotide similarity"
/standard_name="gag CDS"
gene 916..2492
/gene="gag"
/note="Derived using Geneious Prime 2024.0.4 'Annotate
from Database' based on nucleotide similarity"
/standard_name="gag gene"
misc_feature 918..1308
/note="Derived using Geneious Prime 2024.0.5 'Annotate
from Database' based on nucleotide similarity"
/standard_name="MA"
misc_feature 1282..1299
/note="Geneious type: motif"
/standard_name="PRPPIY"
misc_feature 1314..1550
/note="Derived using Geneious Prime 2024.0.5 'Annotate
from Database' based on nucleotide similarity"
/standard_name="p12"
misc_feature 1333..1344
/note="Geneious type: motif"
/standard_name="PPPY"
misc_feature 1555..2175
/note="Derived using Geneious Prime 2024.0.5 'Annotate
from Database' based on nucleotide similarity"
/standard_name="CA"
misc_feature 2177..2477
/note="Derived using Geneious Prime 2024.0.5 'Annotate
from Database' based on nucleotide similarity"
/standard_name="NC"
misc_feature 2389..2430
/gene="gag"
/note="Cys-His box"
/note="Derived using Geneious Prime 2024.0.4 'Annotate
from Database' based on nucleotide similarity"
/note="Derived using Geneious Prime 2024.0.5 'Annotate
from Database' based on nucleotide similarity"
/note="Geneious type: LTR"
/standard_name="Cys-His box"
CDS 2524..5829
/note="Derived using Geneious Prime 2024.0.5 'Annotate
from Database' based on nucleotide similarity"
/standard_name="Pol"
gene 2524..5830
/gene="pol"
/note="Derived using Geneious Prime 2024.0.4 'Annotate
from Database' based on nucleotide similarity"
/standard_name="pol gene"
misc_feature 2524..2781
/note="Derived using Geneious Prime 2024.0.5 'Annotate
from Database' based on nucleotide similarity"
/standard_name="Pro"
misc_feature 2794..4676
/note="Derived using Geneious Prime 2024.0.5 'Annotate
from Database' based on nucleotide similarity"
/standard_name="RT"
misc_feature 4689..5822
/note="Derived using Geneious Prime 2024.0.5 'Annotate
from Database' based on nucleotide similarity"
/standard_name="IN"
repeat_region 6315..6763
/note="5' LTR"
/rpt_type="long_terminal_repeat"
/note="Derived using Geneious Prime 2024.0.4 'Annotate
from Database' based on nucleotide similarity"
/note="Derived using Geneious Prime 2024.0.5 'Annotate
from Database' based on nucleotide similarity"
/standard_name="3' LTR"
misc_feature 6315..6621
/note="U3 region of the 3' LTR"
/note="Derived using Geneious Prime 2024.0.4 'Annotate
from Database' based on nucleotide similarity"
/note="Derived using Geneious Prime 2024.0.5 'Annotate
from Database' based on nucleotide similarity"
/note="Geneious type: LTR"
/standard_name="U3 region of the 3' LTR"
misc_feature 6622..6688
/note="R region of the 3' LTR"
/note="Derived using Geneious Prime 2024.0.4 'Annotate
from Database' based on nucleotide similarity"
/note="Derived using Geneious Prime 2024.0.5 'Annotate
from Database' based on nucleotide similarity"
/note="Geneious type: LTR"
/standard_name="R region of the 3' LTR"
misc_feature 6689..6763
/note="U5 region of the 3' LTR"
/note="Derived using Geneious Prime 2024.0.4 'Annotate
from Database' based on nucleotide similarity"
/note="Derived using Geneious Prime 2024.0.5 'Annotate
from Database' based on nucleotide similarity"
/note="Geneious type: LTR"
/standard_name="U5 region of the 3' LTR"
ORIGIN
1 tgaaggaagt gctttttaca agggtatagg gaaaatacag ccaaaaagtc aagttaagaa
61 acaaggggaa cagagtcaaa caggatatct gtggttatgc acctgggccc cggcccgagg
121 caaagggcgg atagttccca gaaatagaca agtcagttaa agtttcaaga gtgcccctca
181 gctgtttcaa ggactcccac ttgaccgaag ttcacccctg gcttgattta aactaaccaa
241 ttaccttgct tctcgcttct gtacccgcgc tttttgctat aaaaaggacc caggagctct
301 actcggcgcg ccagtctttc gaaagactga gtcgcccggg tacctgtgtg ttcaataaac
361 ctcttgtttt tgcatccgaa gccgtggtct cgctgttcct tgggagggtc tccctgaact
421 gactgactac ccactgcggg agtctttcat ttgggggctc gtccgggatc ggagaccccc
481 acccagggac caccgaccca ccaacgggag gtaagctggc cagcagtcgt tctgtgtctc
541 gtttctgtgt ctcgtctctg tgtctgactc agtgatttcg actgtctttt ctgagcgcgc
601 gcattttggt ttcagtttgt tccgggttag tcgctctggg agcgaagtgc gggtagcgaa
661 cagacgtgtt cgggggctcg ccacccggca atcctgggag acgtcccagg atcaggggag
721 gaccagggac gcctggtgga ccccttggca gaggattatt gtgttttggt ctcaccgcgt
781 ctcgggaggc gcgctctgcc atcggactct ttcttctatt tctacggcac tcggtctcgt
841 cgccgtttct ggtttctttt tgtcttagtt gtgataggtc tttgcgtcgt cgttccccta
901 ttggaaattt tcgagatggg gcaaagtgcc cttacgcccc tctcccttac tctagatcat
961 tggaaagatg tcaaagccag ggctcacaat ctgtccatgg agatcaaaaa aggaaaatgg
1021 cagactttct gttcgtctga gtggcccaca ttcggcgtag gttggccgcc agagggaacc
1081 tttgatctta ctgtcatttt tgcagttaaa aagattgttt ttcaggagac cggaggacac
1141 ccggaccagg ttgcctgtgt cgtggtatgg caagacctcg cccagaatcc ccctccctgg
1201 gtgccaccct ccagcaaagt cgctgttgtt tcgggatcag aaaatactca aaggccacct
1261 acaaggaagc cttccgcccc tccccaaccc cccgtcctcc cgacaccaga tgacctattt
1321 tctctctctg aaaccccacc ttacccggcg gctccgctgc cccctctggc ccctcaggga
1381 aacagatcgg caccaggccg agcgcccggt gatcctagcc ctgagggacc ggctgcgggg
1441 actaggagcc gccaacctcg cagtccgaga gacggctccg gtcctgactc caccgtagct
1501 ttgcccctcc gagccatagg gcccccagct gagcctaatg gcttggtccc tctacagtat
1561 tggccttttt cctcagcaga tctttacaat tggaagtcta accacccgtc tttttctgaa
1621 aaaccagcag gactcacggg acttcttgag tcccttatgt tctctcacca gcccacttgg
1681 gacgattgcc aacagctact ccagatcctc ttcaccactg aagagcgaga aaggattctt
1741 ctggaggccc gcaagaacgt tctcggggac aacggggccc ctacacaact cgagaacctc
1801 attaatgagg ccttccccct caatcgacct caatgggatt acaacacggc cgaaggtagg
1861 gagcgtcttc tggtctaccg ccggactcta gtggcaggtc tcaaaggggc agcccggcgc
1921 cccaccaatt tggctaaggt aagagaggtc ttgcagggac cggtagaacc cccctcggtt
1981 ttcttggaac gcctgatgga ggcatatagg agatacactc cgtttgaccc ctcttctgag
2041 ggacagcagg cggcagttgc aatggccttc atcggacagg cagccccaga tatcaagaaa
2101 aagttgcaga ggctagaggg gctccaagat tattccttac aagatttagt gagagaggca
2161 gaaaaggtgt accacaagag agagacagaa gaggaaaaac aagaaagaga aaaaagagag
2221 acagaagaga gagagagacg gcgcgatagg cgccaagaaa aaaacttgac taggattttg
2281 gccgcagtgg taggtgaaag agggtctaga gataggcaga cagggaacct gagcaaccgg
2341 gcaaagaaaa cacctaggga tggaagaccc cctctagaca aagaccaatg cgcgtactgt
2401 aaagagaagg gtcactgggc aagagaatgt ccccggaaaa agaacatcag agaagccaag
2461 gttctatccc tagacgacta ggggagtcaa ggttcggacc ccctccccga acctagggta
2521 acattgacag tggaggggac ccccatcgag tttctggtcg ataccggggc tgaacattcg
2581 gtgttgaccc aacccatggg gaaggtaggg tccaggcgga cagtcgtagt aggagcaacc
2641 ggcagcaaag tctacccctg gaccacacaa agacttttaa aggttggaca taaacaagtg
2701 acccattcct ttttggtcat acctgagtgc cctgctcctc tgttgggccg ggacattctg
2761 accaaactaa aggcccaaat ccagttttct acagagggcc cacaagtaac atggggagat
2821 cactctacca tgtgcttggt cctaaaccta gaagaagaat accggctgta tgaaaagccg
2881 gcctctccct ccatcgaccc atcctggctc caactttttc ccaccgtatg ggcagaaaag
2941 acaggtatgg gactggccaa taacgtccca ccagtagtag tagagctgaa atcgggtgcc
3001 tcaccggtgg ccgtccgaca gtatccaatg actaaagaag cccgggaagg catcagaccc
3061 cacatccaaa ggttcttaga cctaggggtc ttagtgccct gccagtcgcc ctggaacacc
3121 cctctgctac cagtaaaaaa gccagggacc aatgactatc ggccagtcca agacttgaga
3181 gaaattaaca aaagggtgca agacattcat ccctcagtcc caaacccata cagcctcctg
3241 agttcccttc cgcctagtca cacttggtac tcagtcttgg atctcaagga tgcctttttt
3301 tgcctcaaac tacaccccaa cagccagcca ctgttcgcgt tcgagtggag agacccagaa
3361 aaaggtaacg ctggtcagct gacctggaca cggctgccac aggggttcaa gaactcaccc
3421 actctcttcg acgaggccct ccaccgggat ttaactcctt ttagggctct caacccccag
3481 gtcatattac tccaatatgt ggacgacctc ctagtggcag ctcccacata tgaaggctgc
3541 aaaagaggga cacaaaagct cttgcaggaa ctgagtaagt tggggtaccg ggtatcagct
3601 aaaaaggccc agttatgcca gaaagaggtc acctatttgg ggtacctgct caaggaggga
3661 aaaagatggc tgaccccggc ccggaaagct acagttatga agatccctac tcccacaacc
3721 cccaggcagg tccgcgaatt tctgggtact gccggattct gcaggctctg gattcctggg
3781 tttgcttccc tggctgcacc cttgtacccc ctgacaaggg aaaacattcc ttttacctgg
3841 actgaggagc atcaaaaggc ttttgaccac ataaaaaaag ccttgctgtc tgcccccgcc
3901 ttggctctcc cagacctcac caaaccattt actctatacg tagatgaaag agccggtgta
3961 gcccgaggag tgcttactca gaccctagga ccatggcgac ggccagtagc ttatctatca
4021 aaaaaactgg atccagtggc cagtgggtgg ccaacctgcc taaaagcggt tgctgcagtg
4081 gcactcctcc tcaaagacgc tgataagtta accttggggc aaaatgtgac tgtgattgct
4141 tcccacagcc tcgaaagtat tgtgcggcag ccccccaatc ggtggatgac caatgccaga
4201 atgactcatt accagagttt gctgctaaac gaaaggatat ctttcgcgcc ccctgctgtc
4261 ctgaacccag ctaccctact accagtcgag tcagaatcca ccccagtaca ccaatgctca
4321 gaaatccttg ctgaagaagc tgggactcga cgggacctga aggaccagcc attgcccgga
4381 gtgcctgcct ggtatacaga cggtagcagc ttcattgtgg aaggtaagcg gagagcaggg
4441 gccgccatcg tagatggcaa acggacggta tgggcaagca gcctgccaga agggacatca
4501 gcccagaagg ccgagctaat cgccttgacg caggcattac gcctagccga aggaaaaaac
4561 atcaacatct acacggacag caggtcgcca ttatccactg cccgggccac cagagaggaa
4621 ataaccctgt ggcggccggg aaccggaggg ccgacgaggc tgcaaaacaa gccgccctgt
4681 cggtcagggt gctagcagaa actataaagc ttcaagagcc aatcgagcct gctcaagcta
4741 ggaccaagcc aagagagctc actcctgacc agggaaaaga attcatttag cggttacatc
4801 agctaacaca cttaggacca gaaaagctcc ttcaactaac gagccgcacc agcctctcca
4861 tcccgaatct ccggtccacc gttcaagaag tcgccaatcg gtgtccggct tgtgccatga
4921 ctaatgcgac taccacctac cgagagaccg gaaaaagaca acggggagat cgacccggcg
4981 tatactggga agtagacttt acagaggtaa agcctggccg gtatgggaac aggtatctgc
5041 tagtatttgt agatactttc tctggatggg tagaagcttt ccctaccaaa actgaaacgg
5101 ccctgactgt atgtaaaaag atactagaag aaatcctgcc ccgtttcggg atccctaagg
5161 tgatcgggtc agataatggc ccagcctttg ttgctcaggt aagccaggga ctggccacac
5221 aactgggaat aaattggaaa ttacattgtg cgtataggcc ccagagctca ggtcaagtag
5281 agagaatgaa tagaaccatc aaagagacct taactaaatt ggccttagag accggtggaa
5341 aagactgggt ggccctcctt cccttagcgc tgttcagagc caggaatacc cctggccagc
5401 ttggtctgac cccttatgaa atcctccacg ggggaccccc ccccatactt gagttgggag
5461 gaacactggg tcccgatgat aactttcttc ctgtcttatt tactcactta aaggctttag
5521 aagttgtaaa aacccagatc tgggaccaga tcaaggaggt atacgagcca ggtgccgtgg
5581 ccatccctca tccgttccag gtcggagacc aagtgctggt cagacgccat cgacccagca
5641 accttgagcc tcggtggaaa ggcccgtatc tggtattgct gaccaccccg accgcagtaa
5701 aagttgatgg cattgcagcc tgggtacatg cttctcacct caagcctgcg ccaccctccg
5761 taccagatga atcctgggag ctggagagga ctgataatcc tcttaagttg cgcattcggc
5821 ggcggcggag caagcctacc aagtaataac cctaaccagc ccaacaccct cacctggcag
5881 gtactgtccc aaactggaaa ggttgtctgg ttcaagacag aagtccaccc cctttggact
5941 tggtggccct cccttacccc tgatatatgt gccctggcgg cgggtctcga ggcttgggat
6001 attccagaaa ttgatgcacc ggcctctaaa agagtcaggc ctcctgactc aaactatgaa
6061 aatgcttata accagatcaa ataactcccc ttggttgacc accctactgt caaccatcgc
6121 cgggccccta ttactcctcc ttctgttgtt cacccttggg ccctacgtca tcaatagact
6181 agtccaattc atcaatgata gggtaagtgc agttaagatt ctggtcctta ggcaaaaata
6241 ccaaacctta aatggcgaag ataactttta attccgctct aagattagag cgatccacaa
6301 gagaaatggg ggaatgaagg aagtgctttt tacaagggta tagggaaaat acagccaaaa
6361 agtcaagtta agaaacaagg ggaacagagt caaacaggat atctgtggtt atgcacctgg
6421 gccccggccc gaggcaaagg gcggatagtt cccagaaata gacaagtcag ttaaagtttc
6481 aagagtgccc ctcagctgtt tcaaggactc ccacttgacc gaagttcacc cctggcttga
6541 tttaaactaa ccaattacct tgcttctcgc ttctgtaccc gcgctttttg ctataaaaag
6601 gacccaggag ctctactcgg cgcgccagtc tttcgaaaga ctgagtcgcc cgggtacctg
6661 tgtgttcaat aaacctcttg tttttgcatc cgaagccgtg gtctcgctgt tccttgggag
6721 ggtctccctg aactgactga ctacccactg cgggagtctt tca
//
