# Supplementary material for: Crossing Wallace’s line: an evolutionarily young gibbon ape leukemia virus like endogenous retrovirus identified from the Philippine flying lemur (Cynocephalus volans)
Source: Sci Rep. 2025 Mar 21;15:9790. doi: 10.1038/s41598-025-94582-1 (PMC11928578; doi:10.1038/s41598-025-94582-1)
Supplement: Supplementary file 5 — Supplementary Information 5. [file 41598_2025_94582_MOESM5_ESM.csv]

LOCUS CynVolERV-B2 8516 bp DNA linear UNA 18-SEP-2024
DEFINITION Alignment of 164 sequences.
ACCESSION urn.local...kx-hybvtrc
VERSION urn.local...kx-hybvtrc
KEYWORDS .
SOURCE
ORGANISM .
FEATURES Location/Qualifiers
misc_feature
/note="Geneious type: Editing History Deletion"
/standard_name="TGAAGAAAGAACTTTTTAAGCTAGCCGTAGTAACGCCATTT"
repeat_region 1..531
/note="5' LTR"
/rpt_type="long_terminal_repeat"
/note="Derived using Geneious Prime 2024.0.4 'Annotate
from Database' based on nucleotide similarity"
/note="Derived using Geneious Prime 2024.0.5 'Annotate
from Database' based on nucleotide similarity"
/standard_name="5' LTR "
misc_feature 1..388
/note="U3 region of the 3' LTR"
/note="Derived using Geneious Prime 2024.0.4 'Annotate
from Database' based on nucleotide similarity"
/note="Derived using Geneious Prime 2024.0.5 'Annotate
from Database' based on nucleotide similarity"
/note="Geneious type: LTR"
/standard_name="U3 region of the 3' LTR"
misc_feature 389..456
/note="R region of the 3' LTR"
/note="Derived using Geneious Prime 2024.0.4 'Annotate
from Database' based on nucleotide similarity"
/note="Derived using Geneious Prime 2024.0.5 'Annotate
from Database' based on nucleotide similarity"
/note="Geneious type: LTR"
/standard_name="R region of the 3' LTR"
misc_feature 457..531
/note="U5 region of the 3' LTR"
/note="Derived using Geneious Prime 2024.0.4 'Annotate
from Database' based on nucleotide similarity"
/note="Derived using Geneious Prime 2024.0.5 'Annotate
from Database' based on nucleotide similarity"
/note="Geneious type: LTR"
/standard_name="U5 region of the 3' LTR"
primer_bind 532..550
/note="tRNA-Pro primer binding site"
/note="Derived using Geneious Prime 2024.0.4 'Annotate
from Database' based on nucleotide similarity"
/note="Derived using Geneious Prime 2024.0.5 'Annotate
from Database' based on nucleotide similarity"
/standard_name="tRNA-Pro primer binding site "
gene 775..2562
/note="Derived using Geneious Prime 2024.0.5 'Annotate
from Database' based on nucleotide similarity"
/standard_name="gag"
misc_feature 777..1389
/note="Derived using Geneious Prime 2024.0.5 'Annotate
from Database' based on nucleotide similarity"
/standard_name="MA"
CDS 997..2562
/gene="gag"
/codon_start=1
/product="gag polyprotein"
/protein_id="UZC79486.1"
/note="Derived using Geneious Prime 2024.0.4 'Annotate
from Database' based on nucleotide similarity"
/note="Derived using Geneious Prime 2024.0.5 'Annotate
from Database' based on nucleotide similarity"
/standard_name="gag CDS"
misc_feature 1363..1380
/note="Geneious type: motif"
/standard_name="PRPPIY"
misc_feature 1395..1631
/note="Derived using Geneious Prime 2024.0.5 'Annotate
from Database' based on nucleotide similarity"
/standard_name="p12"
misc_feature 1414..1425
/note="Geneious type: motif"
/standard_name="PPPY"
misc_feature 1636..2256
/note="Derived using Geneious Prime 2024.0.5 'Annotate
from Database' based on nucleotide similarity"
/standard_name="CA"
misc_feature 2258..2558
/note="Derived using Geneious Prime 2024.0.5 'Annotate
from Database' based on nucleotide similarity"
/standard_name="NC"
misc_feature 2470..2511
/gene="gag"
/note="Cys-His box"
/note="Derived using Geneious Prime 2024.0.4 'Annotate
from Database' based on nucleotide similarity"
/note="Derived using Geneious Prime 2024.0.5 'Annotate
from Database' based on nucleotide similarity"
/note="Geneious type: LTR"
/standard_name="Cys-His box"
CDS 2605..6060
/note="Derived using Geneious Prime 2024.0.5 'Annotate
from Database' based on nucleotide similarity"
/standard_name="Pol"
gene 2605..6060
/note="Derived using Geneious Prime 2024.0.5 'Annotate
from Database' based on nucleotide similarity"
/standard_name="pol"
misc_feature 2606..2862
/note="Derived using Geneious Prime 2024.0.5 'Annotate
from Database' based on nucleotide similarity"
/standard_name="Pro"
misc_feature 2875..4757
/note="Derived using Geneious Prime 2024.0.5 'Annotate
from Database' based on nucleotide similarity"
/standard_name="RT"
misc_feature 4903..6036
/note="Derived using Geneious Prime 2024.0.5 'Annotate
from Database' based on nucleotide similarity"
/standard_name="IN"
misc_feature 5935..7317
/note="Derived using Geneious Prime 2024.0.5 'Annotate
from Database' based on nucleotide similarity"
/standard_name="SU"
CDS 5942..7903
/gene="env"
/codon_start=1
/product="env polyprotein"
/protein_id="UZC79488.1"
/note="Derived using Geneious Prime 2024.0.4 'Annotate
from Database' based on nucleotide similarity"
/note="Derived using Geneious Prime 2024.0.5 'Annotate
from Database' based on nucleotide similarity"
/standard_name="env CDS"
gene 5942..7903
/gene="env"
/note="Derived using Geneious Prime 2024.0.4 'Annotate
from Database' based on nucleotide similarity"
/note="Derived using Geneious Prime 2024.0.5 'Annotate
from Database' based on nucleotide similarity"
/standard_name="env "
misc_feature 6440..6454
/note="Geneious type: motif"
/standard_name="CETTG"
misc_feature 7318..7905
/note="Derived using Geneious Prime 2024.0.5 'Annotate
from Database' based on nucleotide similarity"
/standard_name="TM"
misc_feature 7931..7948
/note="PPT polypurine tract"
/note="Derived using Geneious Prime 2024.0.4 'Annotate
from Database' based on nucleotide similarity"
/note="Derived using Geneious Prime 2024.0.5 'Annotate
from Database' based on nucleotide similarity"
/standard_name="PPT polypurine tract"
repeat_region 7987..8516
/note="5' LTR"
/rpt_type="long_terminal_repeat"
/note="Derived using Geneious Prime 2024.0.4 'Annotate
from Database' based on nucleotide similarity"
/note="Derived using Geneious Prime 2024.0.5 'Annotate
from Database' based on nucleotide similarity"
/standard_name="3' LTR"
misc_feature 7987..8373
/note="U3 region of the 3' LTR"
/note="Derived using Geneious Prime 2024.0.4 'Annotate
from Database' based on nucleotide similarity"
/note="Derived using Geneious Prime 2024.0.5 'Annotate
from Database' based on nucleotide similarity"
/note="Geneious type: LTR"
/standard_name="U3 region of the 3' LTR"
misc_feature 8374..8441
/note="R region of the 3' LTR"
/note="Derived using Geneious Prime 2024.0.4 'Annotate
from Database' based on nucleotide similarity"
/note="Derived using Geneious Prime 2024.0.5 'Annotate
from Database' based on nucleotide similarity"
/note="Geneious type: LTR"
/standard_name="R region of the 3' LTR"
misc_feature 8442..8516
/note="U5 region of the 3' LTR"
/note="Derived using Geneious Prime 2024.0.4 'Annotate
from Database' based on nucleotide similarity"
/note="Derived using Geneious Prime 2024.0.5 'Annotate
from Database' based on nucleotide similarity"
/note="Geneious type: LTR"
/standard_name="U5 region of the 3' LTR"
ORIGIN
1 tgcaaggcac aaaacattac cctggttaaa agtccctagc ataggaaaag tacagcctga
61 ggttgagacc agataacgaa caggatatct gtggttatgc acctgggccc cggcccgagg
121 caaagggcgg atagttccca gaaatagaca agtcagttaa agtttcaagg tgcccctcag
181 ctgtttcaag gactcccaca gtttccaggg tgcccctcag ctgtttcaag gactcccacc
241 agtttccagg gtgcccctca gctgtttcaa ggactcccac ttgaccgaag ttcacccctg
301 gctttatttg aactgaccaa ttaaactcgc ttctcgcttc tgtacccgcg ctttttgcta
361 taaaaaggac ccaggagctc cactcggcgc gccagtcttc caaaagactg agtcgcccgg
421 gtacccgtgt gttcaataaa cctcttgctg tttgcatccg tcttcgtggt ctcgctgttc
481 cttgggaggg tctccctgaa ctgactgact acccactkcg ggagtctttc atttgggggc
541 tcgtccggga tcggagaccc ccacccaggg accaccgacc caccaacggg aggtaagctg
601 gccagcagtc gttctgtgtc tcgtttctgt gtctcgtttc tgtgtctaat cctgtgactc
661 tgactgtctt tctgagtgcg cgcattttgg tttcagtttg ttccgggtta gtcgctctgg
721 gagcgaagtg cgggtagcga acagacgtgt tcgggggctc gccacccggc aatcctggga
781 gacgtcccag gatcagggga ggaccaggga cgcctggtgg accccttggc agaggattat
841 tgtgttttgg tctcaccgcg tctcgggagg cgcgctctgc catcggactc tttcttctat
901 ttctacggca ctcggtctcg tcgccgtttc tggtttcttt ttgtcttagt tgtgataggt
961 ctttgcgtcg tcgttcccct attggaaatt ttcgagatgg ggcaaggtgc ccttacgcct
1021 ctctccctta ctctagatca ttggaaagat gtcaaagcca gggctcacaa tctgtccatg
1081 gagatcaaaa aaggaaaatg gcagactttc tgttcgtctg agtggcccac attcggcgta
1141 ggttggccgc cagagggaac ctttgacctt tctgtcattt ttgcagttaa aaagattgtt
1201 tttcaggaga ccggaggaca cccggaccag gttgcctatg tcgtggtatg gcaagacctc
1261 gcccagaatc cccctccctg ggtgccaccc tccagcaaag tcgctgttgt ttcgggatca
1321 gaaaatactc aaaggccacc tacaaggaag ccttccgccc ctccccaacc ccccgtcctc
1381 ccgacaccag atgacctatt ttctctctct gaacccccac cttacccggc ggctccgctg
1441 ccccctctgg cccctcaggc aaacagatcg gcaccaggcc gagcgcccgg tgatcctaac
1501 cctgagggac cggctgcggg gactaggagc cgccaacctc gcagtccgag agacgactcc
1561 ggtcctgact ccaccgtagc tttgcccctc cgagccatag ggcccccagc cgagccaaat
1621 ggcttggtcc ctttgcagta ttggcctttt tcctcagcag atctttacaa ttggaagtct
1681 aaccatcctt ctttttctga aaaaccagca ggactcacgg gacttcttga gtcccttatg
1741 ttctctcacc agcccacttg ggacgattgc caacagctac tccagatcct cttcaccact
1801 gaagagcgag aaaggattct tctggaggcc cgcaagaacg ttctcgggga caacggggcc
1861 cctacacaac tcgagaacct cattaatgag gctttccccc tcaatcgacc tcaatgggat
1921 tacaacacgg ccgaaggtag ggagcgtctt ctggtctacc gccggactct agtggcaggt
1981 ctcaaagggg cagcccggcg ccccaccaat ttggctaagg taagagaggt cttgcaggga
2041 ccggtagaac ccccctcggt tttcttggaa cgcctaatgg aggcatatag gagatacact
2101 ccgtttgacc cctcttctga gggacagcag gcggcagttg ccatggcctt tatcggccag
2161 tcagccccag atattaaaaa aaagttacaa agactagagg ggctccaaga cttttcctta
2221 caagacttag taaaggaggc agaaaaggtg taccacaaga gagaaacaga agaagaaaga
2281 caggaaagag aaaaaaaaga gacagaagag agagagaggc ggcgtgataa acgccaagaa
2341 aaaaatttaa ctaggatttt ggccgcagtg gtaggtgaaa gagggtctag agataggcag
2401 acagggaacc tgagcaaccg ggcaaagaaa acacctaggg atggaagacc ccctctagac
2461 aaagaccaat gcgcgtactg taaagagaag ggtcactggg caagagaatg tccccggaaa
2521 aagaacatca gagaagccaa ggttctatcc ctagatgact aggggagtcg gggttcggac
2581 cccctccccg aacctagggt aacattgaca gtggagggga cccccatcga gtttctggtc
2641 gataccgggg ctgaacattc ggtactgacc caacccatgg ggaaggtagg gtccaggcgg
2701 acagtcgtag taggagcgac cggcagcaaa gtctacccct ggaccactca gagactttta
2761 agggtcggac ataggcaagt gacccattcc tttttggtca tacctgagtg ccctgctcct
2821 ctgttgggcc gggacatcct gaccaaacta aaggctcaaa tccagttttc cacagagggc
2881 ccacaagtaa catggggaga tcactctacc atgtgcctgg tcctaaacct agaagaagaa
2941 taccggctgt atgaaaagcc ggcctctccc tccatcgacc catcctggct ccaacttttt
3001 cccaccgtat gggcagaaaa gacaggtatg ggactggcca ataacgtccc accagtagta
3061 gtagagctga aatcaggtgc ctcaccggtg gccgtccgac agtatccaat gactaaagaa
3121 gcccgggaag gcatcagacc ccacatccaa aggttcttag acctaggggt cttagtgccc
3181 tgccaatcgc cctggaacac ccctctgcta ccagtaaaaa agccagggac caatgactat
3241 cggccagtcc aagacttgag agaaattaac aaaagggtgc aagacattca tcccacggtc
3301 ccaaatccat acagcctcct gagttccctt ccgcctagtc acacttggta ctcagtcctg
3361 gatctcaagg atgccttttt ttgcctcaga ctacacccca acagccagcc actgttcgcg
3421 ttcgagtgga gagacccaga aaaaggtaac acaggtcagc tgacctggac acggctgcca
3481 caggggttca aaaattctcc cactctcttc gacgaggccc tccaccgaga tttagctcct
3541 tttagggctc tcaaccccca ggtcatatta ctccaatatg tggacgacct cctagtggca
3601 gctcccacat atgaaggctg caaaagaggg acacaaaagc tcttgcagga actgagtaag
3661 ttggggtacc gggtatcagc taaaaaggcc cagttatgcc agaaagaggt cacctatttg
3721 gggtacctgc tcaaaggggg aaaaagatgg ctgaccccgg cccggaaagc tacagttatg
3781 aagatcccta ctcccacaac ccccaggcag gtccgcgaat ttctgggtac tgccggattc
3841 tgcaggctct ggattcctgg gtttgcttcc ctggctgcac ccttgtaccc cctgacaagg
3901 gaaaacattc cttttacctg gactgaggag catcaaaagg cttttgacca cataaaaaaa
3961 gccttgctgt ctgcccccgc cttggctctc ccagacctca ccaaatcatt tactctgtac
4021 gtagatgaaa gagccggtgt agcccgagga gtgcttactc agaccctagg accatggcga
4081 cggccagtag cttatctatc aaaaaaactg gatccagtgg ccagtgggtg gccaacctgc
4141 ctaaaagcgg ttgctgcagt ggcactcctc ctcaaagacg ctgataagtt aaccttgggg
4201 caaaatgtga ctgtgattgc ttcccacagc ctcgaaagta tcgtgcggca gccccccaat
4261 cggtggatga ccaatgccag aatgactcat taccagagtt tgctgctaaa cgaaagaata
4321 tctttcgcgc cccctgctgt cctgaaccca gctaccctac taccagtcga gtcagaatcc
4381 accccagtac accaatgctc agaaatcctt gctgaagaag ctgggactcg acgggacctg
4441 aaggaccagc cattgcccgg agtgcctgcc tggtatacag acggtagcag cttcattgcg
4501 gaaggtaaga agaaagcagg ggccgccatc gtagatggca aacggacggt atgggcaagc
4561 agcctgccag aagggacatc agcccagaag gccgagctaa tagccttgac gcaggcatta
4621 cgcctagccg aaggaaaaaa catcaacatc tacacggaca gcaggtatgc ttttgccact
4681 gctcacattc atggggcaat atataaacag aggggactgc tcacttctgc tggaaaagac
4741 attaaaaata aacaagaaat tctggctctg ctagaggcca ttcacctccc taagcaggtc
4801 gccattatcc actgcccggg ccaccagaga ggaaataacc ctgtggcggc cgggaaccgg
4861 agggccgacg aggctgcaaa acaagccgcc ctgtcggtca rggtgctagc agaaactaca
4921 aagcttcaag agccaatcga gcctgctcaa gctaggacca agccaagaga gctcactcct
4981 gaccagggaa aagaattcat tcagcggtta catcagctaa cacacttagg accagaaaag
5041 ctccttcaac tggcaagccg caccagcctc tccatcccga acctccggtc cactgttcaa
5101 gaagtcgcca atcggtgtcc agcttgcgcc atgactaatg cggctaccac ctaccgagag
5161 accggaaaaa gacaacgggg agatcgaccc ggcgtatact gggaagtaga ctttacagag
5221 gtaaagcctg gccggtatag aaacaagtat ctgctagtat ttgtagatac tttctctgga
5281 tgggtagaag cttttcctac caaaacggaa acggccctga ctgtatgtaa aaagatacta
5341 gaagaaatcc tgccccgttt cgggatccct aaggtgatcg ggtcagataa tggcccagcc
5401 tttgttgctc aggtaagcca gggactggcc acacaactgg ggataaattg gaagttacat
5461 tgtgcgtata ggccccagag ctcaggtcaa gtagagagaa tgaatagaac catcaaagag
5521 accttaacta aattggcctt agagaccggt ggaaaagact gggtggccct ccttccctta
5581 gcgctgttca gagccaggaa tacccctggc cagtacggtc taactcccta tgaaatcctc
5641 tacgggggac ccccccccat acttgagttg ggagaaacac tgggtcccga tgataatttt
5701 ctccctgtct tatttaccca tttaaaggct ctagaagttg tgaagaccca gatttgggac
5761 cagatcaaag aggcatatca gcccggtacc atagctgtcc cccacccgtt ccaggtcgga
5821 gaccgagtgc tggtcagacg ccatcgaccc agcaaccttg agcctcggtg gaaaggcccg
5881 tatctggtat tgctgaccac cccgaccgca gtaaaagttg atggcatcgc tgcctgggtc
5941 catgcttccc atctcaagcc tgcaccaccc ccggcaccaa acgagacctg ggagctggaa
6001 aggactgatc atcctcttaa gctgcgtatt cggcggcgga aaaatgagtc caccgggtaa
6061 gaacccccac cggcctgtga tcctcacctg gaaggtactg tcccaaactg gagaagttgt
6121 ctggaccaaa caggctaccc agccgccttg gacttggtgg cccgatctta aacctgatgt
6181 atgtgccctg gcggcgggta ttgagacctg ggatatcccg ggatacatag catcgggcta
6241 ggcccagatc agaccccctg attcagacta tacaaaagct tataatcaga tcacctgggg
6301 ggtcccaggg tgcagctatc cccgagctag aaacaggctt gccgcttccc ccttctacgt
6361 gtgcccccgg gatggccgga ccctttcaga agctagaagg tgcggagggc tggaatccct
6421 atattgcaaa gaatggggtt gtgaaaccac ggggacagtc tactggggac ctagttcctc
6481 atgggacctc ataactgtag aacgtaacga tagcagtaaa aactgtgaca actccggctg
6541 gtgtaacccc cttaaaataa aattcacaga gaaaggaaaa aattccagag attgggcaca
6601 aggaagaacc tggggactaa ggttctattt gacgggaaac gatccaggtg tactgttcac
6661 cattcgccta gatatcacca atatgccaac tgtggcagtg ggccccgacc ccgtccttgc
6721 agaacaggga cctcctagca acaagctgtt cccaatgact agcaggcaac cccccgcggc
6781 acaaaggagc actgctacac agagcctcct atcaccaggc actctacccc ccaccacggg
6841 tgacaggctc tttggtcttg tacagggggc cttcctagct ctaaatgcca ccaacccgaa
6901 cgccacagag cattgctggc tctgtctggc cataagcccc ccctactatg aaggaatagc
6961 ctttttggga gaggccaatt ataccagcgc cgagagttgc cgttggggga cccagggaaa
7021 gcttactctc acagaggtca caggacaagg gttatgtata ggaacaatac cttctaccca
7081 tcaacatctt tgcaaccaga ccctatccat caattcctcc ggggaccatc agtaccttct
7141 cccctccaac catagctggt gggcttgcag caccggtctc accccttgcg tttccctctc
7201 agtttttaat cagtctaagg atttctgtgt ccaggttcag ctgattcctc gcatctatta
7261 ccatcctgaa gaaactttgt tgcaggccta tgacaaccct catcccaggt ttaagagaga
7321 acctctcaca cttaccctag ctgtcctact gggaattgtg gcaggtatag gtaccggctc
7381 ggctgctctg attaaaggac ctatagacct ccagcggggc ctaaccgagc tccagactgc
7441 catggacact gacctccggg ccctccagga ttcagtcagc aagttagagg actcattgac
7501 ttctctatct gaggtagtac tccaaaatag gcgaggcctt gacttactgt ttttaagaga
7561 gggaggcctc tgcgcggccc tcagagagga gtgctgtttt tatgtagacc attcaggtgt
7621 gatacgagac accatggcca aactcaaaca aagactagat aaaagacagt tagagcgcca
7681 aaaagatcaa aactggtttg aaggttggtt caatagctcc ccttggttca ctaccctact
7741 atcaaccatc gccgggcccc tagtactcct tcttctgttg ctcattctgg ggccctgtgt
7801 catcaacagg ttagtccaat tcatcaatga tagaataagt acaattaaag tcctggttct
7861 tagacaaaaa tatcagacta tagataatga aaataacttt taactccgct ctaagattag
7921 agctatccac aaaagaaatg ggggaatgaa gaaagaactt tttaagctag ccgtagaacg
7981 ccattttgca aggcacaaaa cattaccctg gttaaaagtc cctagcatag gaaaagtaca
8041 gcctgaggtt gagaccagat aacgaacagg atatctgtgg ttatgcacct gggccccggc
8101 ccgaggcaaa gggcggatag ttcccagaaa tagacaagtc agttaaagtt tcaaggtgcc
8161 cctcagctgt ttcaaggact cccacagttt caggtgcccc tcagctgttt caaggactcc
8221 caccagtttc cagggtgccc ctcagctgtt tcaaggactc ccacttgacc gaagttcacc
8281 cctggctntt atttgaactg accaattaaa ctcgcttctc gcttctgtac ccgcgctttt
8341 tgctataaaa aggacccagg agctccactc ggcgcgccag tcttccaaaa gactgagtcg
8401 cccgggtacc cgtgtgttca ataaacctct tgctgtttgc atccgtcttc gtggtctcgc
8461 tgttccttgg gagggtctcc ctgaactgac tgactaccca ctkcgggagt ctttca
//
