# Supplementary material for: Crossing Wallace’s line: an evolutionarily young gibbon ape leukemia virus like endogenous retrovirus identified from the Philippine flying lemur (Cynocephalus volans)
Source: Sci Rep. 2025 Mar 21;15:9790. doi: 10.1038/s41598-025-94582-1 (PMC11928578; doi:10.1038/s41598-025-94582-1)
Supplement: Supplementary file 6 — Supplementary Information 6. [file 41598_2025_94582_MOESM6_ESM.csv]

LOCUS CynVolERV-C 8337 bp DNA linear UNA 18-SEP-2024
DEFINITION Alignment of 5 sequences: CM050027.1:23289492-23314991 (reversed)
CM050027.1:23155000-23180499	CM050040.1:82943366-82968865
(reversed)	CM050033.1:146926029-146951529
CM050045.1:147371036-147396535 (reversed).
ACCESSION urn.local...ky-hybvtrc
VERSION urn.local...ky-hybvtrc
KEYWORDS .
SOURCE
ORGANISM .
FEATURES Location/Qualifiers
repeat_region 1..448
/note="5' LTR"
/rpt_type="long_terminal_repeat"
/note="Derived using Geneious Prime 2024.0.4 'Annotate
from Database' based on nucleotide similarity"
/note="Derived using Geneious Prime 2024.0.5 'Annotate
from Database' based on nucleotide similarity"
/standard_name="5' LTR "
misc_feature 1..307
/note="U3 region of the 3' LTR"
/note="Derived using Geneious Prime 2024.0.4 'Annotate
from Database' based on nucleotide similarity"
/note="Derived using Geneious Prime 2024.0.5 'Annotate
from Database' based on nucleotide similarity"
/note="Geneious type: LTR"
/standard_name="U3 region of the 3' LTR"
misc_feature 308..375
/note="R region of the 3' LTR"
/note="Derived using Geneious Prime 2024.0.4 'Annotate
from Database' based on nucleotide similarity"
/note="Derived using Geneious Prime 2024.0.5 'Annotate
from Database' based on nucleotide similarity"
/note="Geneious type: LTR"
/standard_name="R region of the 3' LTR"
misc_feature 376..448
/note="U5 region of the 3' LTR"
/note="Derived using Geneious Prime 2024.0.4 'Annotate
from Database' based on nucleotide similarity"
/note="Derived using Geneious Prime 2024.0.5 'Annotate
from Database' based on nucleotide similarity"
/note="Geneious type: LTR"
/standard_name="U5 region of the 3' LTR"
primer_bind 449..467
/note="tRNA-Pro primer binding site"
/note="Derived using Geneious Prime 2024.0.4 'Annotate
from Database' based on nucleotide similarity"
/note="Derived using Geneious Prime 2024.0.5 'Annotate
from Database' based on nucleotide similarity"
/standard_name="tRNA-Pro primer binding site "
CDS 677..2467
/note="Derived using Geneious Prime 2024.0.5 'Annotate
from Database' based on nucleotide similarity"
/standard_name="Gag"
gene 677..2467
/note="Derived using Geneious Prime 2024.0.5 'Annotate
from Database' based on nucleotide similarity"
/standard_name="gag"
misc_feature 679..1294
/note="Derived using Geneious Prime 2024.0.5 'Annotate
from Database' based on nucleotide similarity"
/standard_name="MA"
misc_feature 1268..1285
/note="Geneious type: motif"
/standard_name="PRPPIY"
misc_feature 1300..1536
/note="Derived using Geneious Prime 2024.0.5 'Annotate
from Database' based on nucleotide similarity"
/standard_name="p12"
misc_feature 1319..1330
/note="Geneious type: motif"
/standard_name="PPPY"
misc_feature 1541..2161
/note="Derived using Geneious Prime 2024.0.5 'Annotate
from Database' based on nucleotide similarity"
/standard_name="CA"
misc_feature 2163..2463
/note="Derived using Geneious Prime 2024.0.5 'Annotate
from Database' based on nucleotide similarity"
/standard_name="NC"
misc_feature 2375..2416
/gene="gag"
/note="Cys-His box"
/note="Derived using Geneious Prime 2024.0.4 'Annotate
from Database' based on nucleotide similarity"
/note="Derived using Geneious Prime 2024.0.5 'Annotate
from Database' based on nucleotide similarity"
/note="Geneious type: motif"
/standard_name="Cys-His box"
CDS 2510..5965
/note="Derived using Geneious Prime 2024.0.5 'Annotate
from Database' based on nucleotide similarity"
/standard_name="Pol"
gene 2510..5965
/note="Derived using Geneious Prime 2024.0.5 'Annotate
from Database' based on nucleotide similarity"
/standard_name="pol"
misc_feature 2511..2767
/note="Derived using Geneious Prime 2024.0.5 'Annotate
from Database' based on nucleotide similarity"
/standard_name="Pro"
misc_feature 2780..4795
/note="Derived using Geneious Prime 2024.0.5 'Annotate
from Database' based on nucleotide similarity"
/standard_name="RT"
misc_feature 4808..5941
/note="Derived using Geneious Prime 2024.0.5 'Annotate
from Database' based on nucleotide similarity"
/standard_name="IN"
misc_feature 5840..7222
/note="Derived using Geneious Prime 2024.0.5 'Annotate
from Database' based on nucleotide similarity"
/standard_name="SU"
CDS 5847..7814
/gene="env"
/codon_start=1
/product="env polyprotein"
/protein_id="UZC79488.1"
/note="Derived using Geneious Prime 2024.0.4 'Annotate
from Database' based on nucleotide similarity"
/note="Derived using Geneious Prime 2024.0.5 'Annotate
from Database' based on nucleotide similarity"
/standard_name="env CDS"
gene 5847..7814
/gene="env"
/note="Derived using Geneious Prime 2024.0.4 'Annotate
from Database' based on nucleotide similarity"
/note="Derived using Geneious Prime 2024.0.5 'Annotate
from Database' based on nucleotide similarity"
/standard_name="env "
misc_feature 6345..6359
/note="Geneious type: motif"
/standard_name="CETTG"
misc_feature 7223..7816
/note="Derived using Geneious Prime 2024.0.5 'Annotate
from Database' based on nucleotide similarity"
/standard_name="TM"
repeat_region 7890..8337
/note="5' LTR"
/rpt_type="long_terminal_repeat"
/note="Derived using Geneious Prime 2024.0.4 'Annotate
from Database' based on nucleotide similarity"
/note="Derived using Geneious Prime 2024.0.5 'Annotate
from Database' based on nucleotide similarity"
/standard_name="3' LTR"
misc_feature 7890..8196
/note="U3 region of the 3' LTR"
/note="Derived using Geneious Prime 2024.0.4 'Annotate
from Database' based on nucleotide similarity"
/note="Derived using Geneious Prime 2024.0.5 'Annotate
from Database' based on nucleotide similarity"
/note="Geneious type: LTR"
/standard_name="U3 region of the 3' LTR"
misc_feature 8197..8264
/note="R region of the 3' LTR"
/note="Derived using Geneious Prime 2024.0.4 'Annotate
from Database' based on nucleotide similarity"
/note="Derived using Geneious Prime 2024.0.5 'Annotate
from Database' based on nucleotide similarity"
/note="Geneious type: LTR"
/standard_name="R region of the 3' LTR"
misc_feature 8265..8337
/note="U5 region of the 3' LTR"
/note="Derived using Geneious Prime 2024.0.4 'Annotate
from Database' based on nucleotide similarity"
/note="Derived using Geneious Prime 2024.0.5 'Annotate
from Database' based on nucleotide similarity"
/note="Geneious type: LTR"
/standard_name="U5 region of the 3' LTR"
ORIGIN
1 cgcagtaacg ccattttaca agagtatagg gaaagtacag ccaagaagtc aagttaagaa
61 acaaggggaa cagagcnaaa caggatatct gtggttatgc acctgggccc cggcccgagg
121 caaagggcgg gtagttccca gaagtagata ggtcagttgc agtttcaaga gtgcccctca
181 actgtttcaa ggactcccac ttgaccagag tccacccctg gcttgatttg aactaaccaa
241 ttaccttgct tcttgcttct gtacccgcgc tttttgctat aaaacgagcc caggaactcc
301 acccggcgcg ccagtcttcc gaaagactgt gtcgcccggg tacccgtgtg ttcaataaac
361 ctcttgctga ttgcatccga acccgtggtc tcgctgttcc ttgggagggt ctccagaccg
421 attgaccgcc tactccaggg gtctctcatt tgggggctcg tccgggatcg gagaccccca
481 cccagggacc accgacccac caacgggagg taagctggcc agcagtcgct ctgtgtcttg
541 tctctgtgtc ttgtctctgt gtctaactca gtgattccga ctgtcccaca gggtgcgcac
601 attttggttt tggtttgttc cgggttgacg tgtgagtagc gaacagacgt gttcgggggc
661 tcaccacccg gtaatcctgg gagacgtccc aggatcaggg gaggaccagg gacgcctggt
721 ggaccccccg gcagaggatc attgcgtttt gatcccgtcg tcgcgcctag ggaggcgcgc
781 tctgccatct gagtcctttt cctgccttta cgcaactcgg tctcgccgac gcttttggtt
841 tctttttgtc ttatttgtag taagtctctc tcttattgtc cctctcttcg aggtctacga
901 aatgggacaa ggtacttcta cccctctctc tctcactcta gatcactgga aagatgtaaa
961 gaccagggct cataaccaat ccgtggaaat caaaaaagga aaatggcaga ctctctgctc
1021 ttccgaatgg cctacgttcg gcatagggtg gccgccagaa ggaaccttta atctctctgt
1081 cctttttgca gttaaaaaga ttgtctttca ggaaaccgga ggacatccag accaagtccc
1141 atacattgtg gtgtggctgg acctcgccca gagccctcct ccgtgggtgc caccctccgt
1201 caaggtcgct gttgcctctg gcccagaaaa ttctcgagga ccacctgcaa ggaggccctc
1261 cgctcctccc ccaatcccca tttatcccgc aacagacgat ttactcctta tgtctgaacc
1321 cccgccttac ccggcggcac tgccacctcc cttggccccc caagcggtcg gaccggcgcc
1381 gggccaggcg cccgatactt ctgaccttgg gggactagcc gccaggacca ggagccgtcg
1441 cgtccgtagc ccggcggacg actcgggtcc tgactccact gtggttttgc ccctccgagc
1501 cgtgggaccc ccggccgagc ccaacggcct gatccctcta caatattggc ctttctcctc
1561 agcagacctc tataattgga aatctaacca tccttctttc tctgagaacc cagcaggact
1621 cacagggctc cttgaatctc ttatgttttc ccatcagcca acttgggacg actgtcaaca
1681 acttttacag attctattca ccactgagga gcgagaaagg atcctcctgg aggctcgcaa
1741 gaacgtcctc ggggacaacg gggcccctac tcagctcgag aacctcatta atgaggcttt
1801 tccccttaat cggccccagt gggattacaa cacggccgca ggtagggagc gtctcctggt
1861 ctaccgccgg actctagtgg caggtctcaa aggggcagcc cggcgcccca ctaatttggc
1921 caaggtaaga gaggtcttgc agggaccggc tgaaccccct tcggtttttt tagaacgtct
1981 aaccgaggcc tataggagat atactccgtt tgacccctct tctgaggggc agcaggctgc
2041 ggttgccatg gccttcatcg ggcagtcagc cccagatatt aaaaggaagt tacagaggct
2101 agaagggctc caagactatt ccttacaaga tttagtgagg gaggcagaaa aagtgtatca
2161 taagagagag acagaagaag agagacaaga cagagaaaaa aaggaggcag aagaaaggga
2221 aagacgacgc gataagcgcc aagagaaaaa tttaactagg attctggccg cagtagtagg
2281 tgaaagagag tctagagaca ggaaggcaga aaacctgagc aaccgggcga ggcagacacc
2341 tagggaaaga agaccccccc tggacagaga ccagtgcgca tactgtaaag aaaaggggca
2401 ttgggcaaga gaatgtcccc aaaagaaaaa catccggaaa gccaaagttc tgtccctaga
2461 tgactagggg agtcggggtt cggatcccct ccccgaacct agggtaatgc tgactgtgga
2521 ggggaccccc atcgagttcc tagtcgacac tggggctgag cactcggtat tgacccagcc
2581 tctgggtaaa gtagggtcca gacgaacagt cgtggaaggg gcaacaggca gtaaaatcta
2641 cccctggacc acaaagagac ttttaaagat tggacataaa caagtgaccc actccttcct
2701 ggtcataccc gagtgccctg ctcctctgtt aggcagggac ctcctaacca aactaaaagc
2761 ccagatccag ttctcggctg agggtccaca agtaacgtgg gatgatcgcc ctactatgtg
2821 cctggtccta agcttagaag aagaataccg gctacatgaa agaccagttc cctcctctat
2881 tgatccgtcc tggctccagc tttttccctc tgtatgggcc gaaaaagcag gcatgggact
2941 ggccaaacaa gtcccaccag taatagtaga actaaaatca ggtgcctcac cggtgactgt
3001 tcgtcaatac ccaatgagca aggaggccca agaaggcatc aggcctcaca tccaaagatt
3061 cttaaaccta ggagtcctgg tgccctgtca gtcgccctgg aatacccctc tgttgcctgt
3121 aaagaagtca gggaccaatg actatcggcc agtccaagac ctgagggaaa ttaataagag
3181 ggtgcaggat atacatccta ccgtcccaaa tccttacagc ctcctgagct ccctcccgcc
3241 tagccacacc tggtattcag tcctggatct taaggacgcc ttcttctgcc tcaggctaca
3301 tcccaacagc cagccgttgt tcgcgtttga gtggagggac ccagaaaaag gcaccacagg
3361 tcagctgacc tggacccggc tgccacaggg gtttaagaac tctcccacca tcttcgacga
3421 agccctccac cgggatttgg ctccttttag ggccctcaac tcccaggtaa tattactcca
3481 atatgtggac gacctcctgg tggcggcccc cacatacaag gactgcaaag aagggacaca
3541 aaaactccta caggagttaa gtaggttggg atatcgggta tcagctaaaa aggcccagct
3601 ctgccagaga gaggtcacct atctggggta tctgctcaaa gaaggaaaaa ggtggctgac
3661 cccggctcga aaggctactg ttatgaaaat tcctaccccc acgaccccta gacaggttcg
3721 tgagttcctg ggcactgctg gattctgcag gctttggatc cctgggttcg ccaccctagc
3781 tgcacccttg taccccttga caaaagaggg caactctttt atttggactg aggaacatca
3841 gagggctttt gatcacataa aaaaagcctt gctgtcagcc cctgctctgg ccctcccgga
3901 tctcaccaaa ccattcactc tatatgtaga tgaaagagcc ggcgtagccc ggggagtgct
3961 cactcaggct ctaggaccct ggcggcggcc ggtagcctat ctatcaaaaa aactagatcc
4021 ggtggccagc gggtggccaa cctgcctgaa agcggttgca gccgttgcgc tccttctcaa
4081 agacgctgat aaactaactc tggggcaaaa cgtgactgtg attgcttccc atagcctcga
4141 aagcatcgtg cggcagcccc ccgaccgatg gatgaccaac gctaggatga ctcattacca
4201 gagcttacta ctgaatgaaa aggtaacatt cgctccccct gccatcctaa acccagctac
4261 tctactacca gccgaaccgg aagccacccc agtgcacagg tgttccgaga tcctcgccga
4321 agaaactggg actcgccagg acctcaagga tcagccattg cctggggtgc caacctggta
4381 tacggacggt agtagtttta ttgcggaagg tagacggcgg gcaggggccg ccatcgtaga
4441 tggccagcgg acggtgtggg cgagcagctt gccagaaggt acgtcagctc aaagggccga
4501 actggtggct ttgacccagg cgttgcgcct agctaaagga aaaaacatca atatctatac
4561 agacagcagg tacgctttcg ccaccgctca tgttcatggg gcaatatata aacaaagggg
4621 gttgctcact tcggctggaa aagacattaa aaacaaagaa gaaattttgg ccctgctaga
4681 ggccatccac ctccccaaac aggttgccat tatccactgc cccggccatc agaagggaag
4741 caaccctgta gccaccggaa accggagggc cgatgaggct gcaaaacaag ccgccctgtc
4801 gaccagagtg ctggcagaaa ctaccaaacc tcaggagcta atcgaacctg cccagacgaa
4861 ggccaagcta ggagaactca cccctgacca gggaaaagaa ttcattcagc ggctacaccg
4921 gctgacgcac ttgggaccag caaaacttct ccagttaata aaccgcacca gcctcctcat
4981 cccaaacctc tcgttggcag ttcgcgaagt cgccagtcag tgtcaggctt gtgccatgac
5041 taatgcggtc gcaacctacc gagagaccgg aagaagacaa cgaggagatc gacccggcgt
5101 atactgggaa gtagacttca cagagataaa gcctggtcgg tatggaaaca ggtatctgct
5161 ggtatttata gatactttct ctggatgggt agaagctttt cctactaaga ctgaaacggc
5221 cctgaccgtc tgcaaaaaga tattagaaga aatcctaccc cgcttcggga tccctaaggt
5281 actcgggtca gataatggcc cagcctttgt tgctcaggta agtcagggac tggccacaca
5341 actggggata caatggaaat tacattgtgc gtatagaccc cagagctcag gacaggtaga
5401 gagaatgaac aggacaatca aagagacctt gactaaatta gccttagaga ccggtggaaa
5461 agattgggtg gctctccttc ctttagcgct gctcagagcc aggaacaccc ctggccggtt
5521 tggtctgact ccctatgaaa ttctctatgg gggaccgccc cctatacttg ggtttggaga
5581 gacgttgggt cctgatgata atttctttcc tgtcttattc actcatttaa aggctttaga
5641 agttgtaaaa acccagatct gggaccagat caaggaggta tacgagccag gcgccgtggc
5701 catccctcat ccgttccagg tcggagacca agtgcttgtt aggcgccatc ggaccggcag
5761 ccttgagcct cggtggaaag gcccgtacct ggtgctgctg accacaccaa cagcggtaaa
5821 agtggacggt attgcggcct gggtccatgc ttctcacctc aagcctgcgc caccctccat
5881 accagatgaa tcctgggagc tggaaaggac tgataatcct cttaagctgc gcattcggcg
5941 gcggcagaac aagcctacca agtaataacc ccaaccagcc cacgtccctc acctggcagg
6001 tactgtccca aactggaaag gttgtctggt ccaagacaga agtccacccc ctttggactt
6061 ggtggccccc cctcacccct gatatatgtg ccctggcggc gggtctcgag acttgggata
6121 ttccagaaat tgatgcatcg gcctctaaaa gagtcaggcc tcctgactca aactatgaaa
6181 attcttacta ccaggtcact tggggagctc cagggtgcag ctacccgcga gctaggaaca
6241 ggatggcagg ttcctccttc tacgtgtgtc cccgggatgg ccgggacctc tcaaaagcta
6301 gaacatgcgg ggggctagag tccctgtact gtaaagaatg gggatgtgag accacgggga
6361 ctggttattg gctatctggg tcttcagatc tcataactgt agtgcggaac cagacttcgg
6421 ggaacgggga ctgtaacaac tccggctggt gtaaccccct ccagataagc ttcacagaaa
6481 gagggcagag ctccagggat tggatgcagg gaaggacctg gggtctaagg ctctataaga
6541 ccgggcatcc aggcgtacaa ttgactattc gtctggtggc cgccagcttg ccaactgtag
6601 ccataggccc cgactccgtc cttacggagc aaggacctcc tgtaaaagcg ccgtctgaca
6661 ccctagcccc agcggccaat aactctgccg ccgcgggacg aaagcaaaat gacaccctat
6721 ctaccccgct ccctaccacg ggtgacagac tctttggcct tatacaaggg gctttcctag
6781 ccctaaacaa taccaaccct aacgccacag agtcttgctg gctctgtctg gcaatgggcc
6841 ccccttatta tgagggggca gcctttccgg gggaacccac ctatacctcc aactactccc
6901 agtgtcgatg gggggcccaa ggaaagctca ccctcactga agtctccgga agcgggttgt
6961 gcgtaggaaa agtacccccg acccatcagc gtctttgcaa ccagacccat tccatcagtt
7021 ccaccgggaa caatcaatac ctgctcccct ccaatcatag ctggtgggca tgcaacaccg
7081 gcctaacccc ctgcctctct acctcagtct ttaatcagtc taaagatttc tgtacccagg
7141 ttcagctgat ccctcgcatc tactaccatc ctggagaaac cttgttgcag gcctatgaca
7201 atcctcaccc cagggtaaaa agagagcccg tctcacttac cctggctgtt ttactgggat
7261 tagggatcgc agcagggatg ggtactggga cagccgcctt agtcaaaggg cccctagacc
7321 tccagcaagg actgaccagc ctccagaccg ctatagatac cgacctccgg gccctccaag
7381 actcagtcag caagctagaa gcctcactaa cctccttgtc tgaggtagtg ctccaaaata
7441 ggagaggcct tgacctattg ttcctaaaag aaggaggcct ctgcgcagcc ctaaaagaac
7501 agtgctgttt ttatgcggat cactcaggtg tagtgcggga ctccatgaac aagctcaaag
7561 aaaggctaga taaaagacag ttagagcaca aacaaaacca aaattggtat gaagggtggt
7621 tcaataactc cccttggtta accaccctac tgtcaaccat cgccgggccc ctattactcc
7681 tccttctgtt gttcaccctt gggccctgcg tcatcaatag actagtccaa ttcatcaatg
7741 atagggtaag tgcagttaaa attctggtcc ttagacaaaa ataccaaacc ttagatgacg
7801 aagataactt ttaattccgc tctaagatta gagcgatcca caagaaaaaa tgggggaatg
7861 aaggaagtgt tttttcnttt caagctagcc gcagtaacgc cattttacaa gagtataggg
7921 aaagtacagc caagaagtca agttaagaaa caaggggaac agagcnaaac aggatatctg
7981 tggttatgca cctgggcccc ggcccgaggc aaagggcggg tagttcccag aagtagatag
8041 gtcagttgca gtttcaagag tgcccctcaa ctgtttcaag gactcccact tgaccagagt
8101 ccacccctgg cttgatttga actaaccaat taccttgctt cttgcttctg tacccgcgct
8161 ttttgctata aaacgagccc aggaactcca cccggcgcgc cagtcttccg aaagactgtg
8221 tcgcccgggt acccgtgtgt tcaataaacc tcttgctgat tgcatccgaa cccgtggtct
8281 cgctgttcct tgggagggtc tccagaccga ttgaccgcct actccagggg tctctca
//
